# Supplementary material for: Comparative Transcriptome Analysis Reveals Molecular Basis Underlying Fast Growth of the Selectively Bred Pacific Oyster, Crassostrea gigas
Source: Front Genet. 2019 Jun 28;10:610. doi: 10.3389/fgene.2019.00610 (PMC6611504; doi:10.3389/fgene.2019.00610)
Supplement: Supplementary file 2 [file Table_2.xlsx]

## Sheet: Sheet1
Supplementary Table 2. List of genes that were differentially expressed in the “breed” and “wild” groups of the Pacific oysters
Gene ID	Readcount_breed	Readcount_wild	log2(FoldChange)	P_value	FDR	Gene Description
105317058	846.309	61.6132	3.7799	1.3973e-10	1.4363e-07	microfibril-associated glycoprotein 4-like
105317060	4097.02	7474.22	-0.86735	0.00073625	0.025642	uncharacterized LOC105317060
105317094	1406.83	3160.63	-1.1678	2.208e-05	0.0019505	uncharacterized LOC105317094
105317099	282.614	11.0838	4.6723	5.7431e-13	8.8553e-10	complement C1q-like protein 3
105317118	876.283	278.975	1.6513	0.00055568	0.021192	laccase-3
105317125	1664.71	719.783	1.2096	5.9142e-05	0.0039885	phospholipid scramblase 1-like
105317136	371.957	1281.33	-1.7844	3.6677e-08	1.618e-05	uncharacterized LOC105317136
105317177	2420.32	856.42	1.4988	3.2801e-07	8.0424e-05	cilia- and flagella-associated protein 53-like
105317182	1247.14	642.558	0.95672	0.0018069	0.048061	uncharacterized LOC105317182
105317183	649.055	295.785	1.1338	0.0019037	0.049726	uncharacterized LOC105317183
105317203	73.0401	1.39965	5.7056	0.00064391	0.023386	contactin
105317209	9704.34	17853.7	-0.87952	0.0012661	0.037122	glycogen-binding subunit 76A
105317227	617.244	169.869	1.8614	3.2921e-06	0.00046725	uncharacterized LOC105317227
105317231	125.345	22.3401	2.4882	0.001124	0.034757	ficolin-2-like
105317232	1254.28	280.411	2.1612	1.7246e-10	1.7207e-07	uncharacterized LOC105317232
105317289	3559.73	6854.9	-0.94537	0.00025042	0.011831	protein serrate-like
105317308	1320.19	2548.67	-0.949	0.00069661	0.024914	low-density lipoprotein receptor-related protein 1
105317314	362.921	999.239	-1.4612	1.2954e-05	0.0013196	UPF0462 protein C4orf33 homolog
105317315	1420	2673.91	-0.91306	0.00095565	0.031022	laminin subunit alpha-4-like
105317320	0	123.42	-Inf	8.441e-05	0.0052097	uncharacterized LOC105317320
105317322	3442.45	1650.88	1.0602	0.00011744	0.0065959	uncharacterized LOC105317322
105317329	0	69.0549	-Inf	0.0011878	0.03569	uncharacterized LOC105317329
105317330	0	42.5424	-Inf	0.00077848	0.026645	uncharacterized LOC105317330
105317350	487.515	111.133	2.1332	1.1665e-06	0.00021238	uncharacterized LOC105317350
105317365	7261.39	2361	1.6208	2.2794e-06	0.00034437	dynein heavy chain 3, axonemal-like
105317412	1218.61	4257.3	-1.8047	4.8646e-11	5.8934e-08	protein PXR1-like
105317420	8888.65	16942.9	-0.93064	0.00021883	0.010821	mucin-5AC
105317566	313.375	81.8062	1.9376	0.00037485	0.015776	myosin-IIIb
105317612	2978.67	785.493	1.923	1.5597e-05	0.0015204	multidrug resistance protein 1
105317634	120.051	2.8651	5.3889	3.6727e-08	1.618e-05	uncharacterized LOC105317634
105317641	15.7719	111.132	-2.8168	0.00071785	0.025205	kinesin-II 85 kDa subunit
105317645	378.597	1025.66	-1.4378	1.9462e-05	0.0017843	hypothetical protein
105317661	406.784	869.855	-1.0965	0.0014416	0.040583	uncharacterized LOC105317661
105317689	137.8	11.1946	3.6217	4.3441e-06	0.00058015	uncharacterized LOC105317689
105317745	275.906	3.90805	6.1416	1.2095e-05	0.0012565	ninjurin-2
105317755	1748.11	861.104	1.0215	0.00071851	0.025205	coiled-coil domain-containing protein 146
105317800	702.877	279.903	1.3283	0.00039922	0.016471	calmodulin-alpha-like
105317802	2027.77	695.148	1.5445	2.4162e-07	6.4033e-05	calmodulin-like
105317847	678.142	186.414	1.8631	0.001706	0.046002	trichohyalin
105317855	580.626	61.9532	3.2284	3.1212e-13	5.2939e-10	intracellular protein transport protein USO1
105317859	329.776	116.154	1.5054	0.0012883	0.037449	uncharacterized LOC105317859
105317894	4682.21	1759.29	1.4122	2.8326e-07	7.2793e-05	annexin A7-like
105317895	129.894	2.66768	5.6056	8.6598e-09	5.2732e-06	uncharacterized LOC105317895
105317904	7179.41	12632.1	-0.81516	0.0014154	0.039979	sushi, von Willebrand factor type A, EGF and pentraxin domain-containing protein 1
105317915	3237.01	6201.3	-0.93791	0.00031507	0.014063	uncharacterized LOC105317915
105317929	2744.34	1038.43	1.4021	2.7629e-05	0.0022561	uncharacterized LOC105317929
105317956	1456.12	596.022	1.2887	3.314e-05	0.0025539	cilia- and flagella-associated protein 77
105317958	375.141	139.216	1.4301	0.0013843	0.039326	intraflagellar transport protein 122 homolog
105317977	2297.96	882.586	1.3805	2.2164e-06	0.00033715	uncharacterized LOC105317977
105318009	1382.59	182.522	2.9212	7.0195e-05	0.0045012	Golgi-associated plant pathogenesis-related protein 1
105318012	1845.71	489.838	1.9138	0.0014743	0.041264	CD63 antigen
105318059	395.342	885.366	-1.1632	0.0018169	0.048189	alkaline phosphatase, tissue-nonspecific isozyme
105318101	1166.21	575.98	1.0177	0.00089072	0.029421	uncharacterized LOC105318101
105318161	295.096	37.3801	2.9808	1.1093e-07	3.5836e-05	L-asparaginase
105318167	392.146	943.291	-1.2663	0.0017468	0.046842	uncharacterized LOC105318167
105318176	2015.03	4957.47	-1.2988	1.1111e-06	0.00020484	uncharacterized LOC105318176
105318227	929.993	371.013	1.3257	0.00011804	0.0066183	uncharacterized LOC105318227
105318230	2313.51	1070.76	1.1115	0.00011722	0.0065943	EF-hand calcium-binding domain-containing protein 6-like
105318231	5518.01	2504.96	1.1394	1.9965e-05	0.0018012	adenylate kinase 9
105318285	31.9163	0	Inf	0.0010248	0.03255	ryncolin-1
105318289	3633.45	1501.46	1.275	5.3482e-06	0.00067443	centrosome and spindle pole-associated protein 1
105318341	216.679	58.147	1.8978	0.0010903	0.034119	uncharacterized LOC105318341
105318355	88.5782	5.04128	4.1351	6.614e-05	0.0043177	uncharacterized LOC105318355
105318362	922.954	2438.49	-1.4017	8.1264e-07	0.00015823	mucin-4
105318384	1756.21	829.454	1.0822	0.00033225	0.014581	regulator of G-protein signaling 22-like
105318410	668.56	266.772	1.3254	0.00038556	0.016107	putative DNA helicase INO80
105318449	5001.09	1168.55	2.0975	0.00010717	0.0061408	uncharacterized LOC105318449
105318513	377.064	140.125	1.4281	0.0011042	0.034483	programmed cell death protein 2
105318519	139.192	14.5743	3.2556	4.72e-05	0.0033426	ephrin type-A receptor 4-like
105318529	139.23	23.8961	2.5426	0.00055935	0.021248	DNA polymerase alpha catalytic subunit
105318603	24896.8	50204.9	-1.0119	0.0011239	0.034757	fibronectin type III domain-containing protein 2
105318604	23549.1	52841.9	-1.166	2.9101e-06	0.0004255	fibronectin type III domain-containing protein 2
105318611	0	70.6427	-Inf	0.0014478	0.04069	uncharacterized LOC105318611
105318660	238.449	66.0057	1.853	0.0011625	0.035462	multidrug resistance-associated protein 1
105318672	523.335	1069.77	-1.0315	0.0011348	0.034995	solute carrier family 43 member 3
105318706	5108.65	1550.94	1.7198	0.0001617	0.0085173	basic salivary proline-rich protein 1-like
105318714	435.611	172.294	1.3382	0.0011077	0.034536	cartilage matrix protein
105318739	1231.58	557.365	1.1438	0.00038881	0.016203	uncharacterized LOC105318739
105318766	114.553	7.4568	3.9413	0.00036345	0.015508	acetylcholine receptor subunit beta
105318774	753.744	266.35	1.5008	5.0496e-05	0.0034959	uncharacterized LOC105318774
105318780	2023.33	899.468	1.1696	0.00037607	0.0158	calpain-9
105318785	328.354	80.3687	2.0305	5.5291e-05	0.0037662	transient receptor potential channel
105318788	2978.97	1587.36	0.90818	0.0011732	0.035629	uncharacterized LOC105318788
105318795	1425.95	3116.36	-1.1279	0.0011967	0.035861	transient receptor potential cation channel subfamily M member 3
105318809	2326.46	6109.74	-1.393	6.986e-08	2.6627e-05	extracellular superoxide dismutase [Cu-Zn]
105318883	45.5656	203.534	-2.1593	0.00054108	0.020786	pseudouridylate synthase 7 homolog
105318904	0.341967	53.6073	-7.2924	3.2712e-05	0.0025277	uncharacterized LOC105318904
105318910	901.214	321.362	1.4877	1.8404e-05	0.0017198	transient receptor potential cation channel subfamily M member 6
105318915	2811.09	1220.16	1.2041	2.1072e-05	0.0018761	sperm flagellar protein 2
105318921	1273.88	598.102	1.0908	0.0010705	0.033656	lipoxygenase homology domain-containing protein 1
105318939	1132.34	502.674	1.1716	0.00032872	0.014482	serine/threonine-protein phosphatase 6 regulatory ankyrin repeat subunit B
105318953	156.917	532.199	-1.762	1.7061e-05	0.0016303	F-box/WD repeat-containing protein 8
105318981	192.445	45.9585	2.066	0.00088095	0.02924	uncharacterized LOC105318981
105318998	2201.5	859.171	1.3575	3.8508e-06	0.00053535	uncharacterized LOC105318998
105319057	914.653	435.319	1.0712	0.0015261	0.042364	protein FAM227B
105319099	943.538	289.939	1.7023	0.0001707	0.0088946	ankyrin repeat domain-containing protein 50-like
105319131	382.294	817.769	-1.097	0.0013332	0.03838	epithelial membrane protein 1
105319228	1241.18	534.549	1.2153	0.00014145	0.0077143	dynein beta chain, flagellar outer arm
105319238	524.504	221.134	1.246	0.0011309	0.034939	uncharacterized LOC105319238
105319270	3178.46	1029.7	1.6261	1.5059e-08	8.5137e-06	uncharacterized LOC105319270
105319295	41.1362	0	Inf	0.00012397	0.0069055	apolipoprotein L3-like
105319306	1097.15	396.781	1.4673	1.0855e-05	0.0011689	protein IQ-DOMAIN 14
105319370	126.72	18.8051	2.7525	0.00045647	0.018216	uncharacterized LOC105319370
105319401	1793.04	817.117	1.1338	0.00016361	0.0085914	uncharacterized LOC105319401
105319402	2085.18	842.429	1.3075	1.0154e-05	0.0011183	dual specificity tyrosine-phosphorylation-regulated kinase 2
105319406	3210.7	1267.24	1.3412	3.0435e-05	0.0024292	uncharacterized LOC105319406
105319445	13837.4	5428.11	1.35	2.017e-07	5.6546e-05	dynein heavy chain 6, axonemal-like
105319451	258.533	603.918	-1.224	0.00093853	0.030671	polypeptide N-acetylgalactosaminyltransferase 5-like
105319498	2288.56	924.479	1.3077	7.7413e-06	0.00091498	probable serine/threonine-protein kinase pats1
105319507	190.869	29.9938	2.6698	2.6936e-05	0.0022071	uncharacterized LOC105319507
105319532	181.963	22.5364	3.0133	0.0013877	0.039326	uncharacterized LOC105319532
105319631	82.9102	3.10092	4.7408	3.2294e-05	0.0025175	interferon-induced protein 44
105319632	0	240.344	-Inf	1.7929e-05	0.0016847	interferon-induced protein 44
105319690	989.545	449.579	1.1382	0.00062217	0.022866	golgin subfamily A member 6-like protein 22
105319691	1336.02	526.466	1.3435	2.5424e-05	0.0021242	bone morphogenetic protein 3
105319697	2237.27	906.704	1.303	1.0022e-05	0.0011127	sodium/calcium exchanger 3
105319757	1198	324.249	1.8855	1.9519e-08	1.051e-05	spermatogenesis-associated serine-rich protein 1
105319760	11.4669	136.974	-3.5783	0.0015891	0.043507	uncharacterized LOC105319760
105319768	6613.46	3274.51	1.0141	0.0012235	0.036351	tubulin alpha-1A chain
105319780	6155.67	11378.4	-0.88631	0.00045121	0.01805	kielin/chordin-like protein
105319912	245.171	80.2719	1.6108	0.0016598	0.044882	tripartite motif-containing protein 55
105319978	322.318	101.551	1.6663	0.0004752	0.018898	calmodulin-like protein 12
105320000	3110.74	7713.58	-1.3101	0.00089025	0.029421	uncharacterized LOC105320000
105320011	1440.96	3828.71	-1.4098	0.0015151	0.042232	putative tyrosinase-like protein tyr-1
105320015	1105.63	452.044	1.2903	9.5145e-05	0.0056623	UPF0691 protein C9orf116 homolog
105320035	3395.73	1258.83	1.4316	3.5577e-07	8.2099e-05	tektin-4
105320039	4823.1	1864.62	1.3711	5.0633e-07	0.00010871	cilia- and flagella-associated protein 52
105320062	2174.73	780.511	1.4783	5.3251e-07	0.00011268	dynein heavy chain domain-containing protein 1
105320109	1847.29	796.202	1.2142	4.6562e-05	0.0033113	cilia- and flagella-associated protein 61
105320152	1133.61	550.986	1.0408	0.0013305	0.03838	leucine-rich repeat and guanylate kinase domain-containing protein
105320177	2480.04	932.305	1.4115	1.3321e-06	0.00023172	tektin-1
105320377	3102.26	1369.23	1.18	9.2315e-05	0.0055327	cilia- and flagella-associated protein 54
105320458	34.1614	0.310092	6.7835	0.0018702	0.049255	uncharacterized LOC105320458
105320465	531.847	207.038	1.3611	0.00036045	0.015438	polycystic kidney disease protein 1-like 2
105320473	97.6244	323.846	-1.73	0.00048052	0.019087	calcitonin gene-related peptide type 1 receptor
105320535	524.813	1919.3	-1.8707	0.0011464	0.035224	uncharacterized LOC105320535
105320548	1751.07	5221.46	-1.5762	6.116e-08	2.4024e-05	uncharacterized LOC105320548
105320561	3220.53	1280.46	1.3306	1.7629e-06	0.0002875	transmembrane protein 145
105320584	1520.01	183.153	3.053	7.3141e-19	3.5444e-15	uncharacterized LOC105320584
105320590	1279.92	408.443	1.6478	4.6428e-05	0.0033113	uncharacterized LOC105320590
105320595	1146.99	2488.82	-1.1176	6.1719e-05	0.0041201	carbohydrate sulfotransferase 15-like
105320636	6166.88	2400.65	1.3611	0.00070094	0.024914	zinc finger protein GLIS3
105320653	1816.8	751.088	1.2743	1.9728e-05	0.0017942	cilia- and flagella-associated protein 69
105320688	3226.19	1432.97	1.1708	3.0648e-05	0.0024347	cilia- and flagella-associated protein 58
105320798	1778.51	683.751	1.3791	4.8084e-06	0.00062977	trichohyalin
105320819	1253.82	418.352	1.5835	1.3594e-06	0.00023528	cilia- and flagella-associated protein 161
105320822	1.00688	79.7983	-6.3084	1.1499e-06	0.00021085	uncharacterized LOC105320822
105320847	2724.7	1310.33	1.0562	0.00017961	0.0092737	basal body-orientation factor 1
105320867	811.579	307.976	1.3979	7.008e-05	0.0045012	MOXD1 homolog 1-like
105320873	411.583	961.841	-1.2246	0.00016164	0.0085173	sodium-dependent neutral amino acid transporter B(0)AT3-like
105320898	7855.05	14646.7	-0.89888	0.0003926	0.016261	low-density lipoprotein receptor-related protein 2-like
105320912	299.955	74.0249	2.0187	0.00062746	0.022913	uncharacterized LOC105320912
105320964	5718.38	2891.06	0.98401	0.00022434	0.010981	mitochondria-eating protein
105321010	685.037	103.106	2.732	4.3131e-06	0.00058015	neuronal acetylcholine receptor subunit beta-2-like
105321037	401.154	84.1291	2.2535	1.4244e-06	0.00024403	heat shock 70 kDa protein 12A
105321045	1780.19	552.285	1.6885	5.7908e-06	0.00071692	uncharacterized LOC105321045
105321059	400.488	79.3731	2.335	1.1708e-06	0.00021238	protein FAM166B
105321065	1340.21	2638.7	-0.97737	0.00044251	0.017806	uncharacterized LOC105321065
105321109	1489.08	3236.96	-1.1202	0.00093172	0.030508	uncharacterized LOC105321109
105321119	940.315	434.131	1.115	0.00087756	0.029185	restin homolog
105321187	6290.47	2253.75	1.4808	0.00093477	0.030578	sodium channel protein 1 brain
105321204	149.081	23.3563	2.6742	0.00027841	0.01278	adhesion G protein-coupled receptor E2-like
105321210	119.819	488.407	-2.0272	0.00048867	0.019365	glycerol kinase-like
105321212	95.4686	358.991	-1.9108	9.2787e-05	0.0055512	glycerol kinase
105321215	660.043	120.891	2.4489	2.615e-07	6.7714e-05	tetraspanin-9
105321229	6054.04	3359.1	0.84982	0.0011553	0.035306	fibroblast growth factor receptor 4
105321241	172.406	22.557	2.9342	2.8891e-05	0.0023279	innexin unc-9
105321251	1019.32	159.654	2.6746	3.9869e-06	0.00054754	mucin-5AC
105321274	133.483	2.87324	5.5378	0.0011785	0.035649	uncharacterized LOC105321274
105321365	85.4731	5.36563	3.9937	0.0001612	0.0085173	uncharacterized LOC105321365
105321369	67.1211	2.10224	4.9968	0.00020722	0.010403	uncharacterized LOC105321369
105321425	287.56	658.333	-1.195	0.0011833	0.035649	whey acidic protein-like
105321466	861.387	0.315625	11.414	1.3898e-09	1.0964e-06	uncharacterized LOC105321466
105321499	1105.12	2213.78	-1.0023	0.00044949	0.018005	uncharacterized LOC105321499
105321524	0	52.9426	-Inf	6.4677e-05	0.0042729	uncharacterized LOC105321524
105321536	212.516	1699.44	-2.9994	4.902e-20	2.7714e-16	nickel/cobalt efflux system RcnA
105321540	283.172	12.1411	4.5437	1.1891e-06	0.00021456	IgGFc-binding protein
105321541	2630.25	540.366	2.2832	2.3099e-14	4.8973e-11	uncharacterized LOC105321541
105321549	2730.17	844.331	1.6931	6.4745e-05	0.0042729	uncharacterized LOC105321549
105321559	854.211	268.204	1.6713	0.00082935	0.027965	uncharacterized LOC105321559
105321563	595.045	191.114	1.6386	0.0010439	0.033033	uncharacterized LOC105321563
105321586	608.974	271.948	1.1631	0.0018633	0.04915	uncharacterized LOC105321586
105321599	4084.57	1784.95	1.1943	1.3839e-05	0.0013767	WD repeat-containing protein 63
105321620	576.242	16.586	5.1186	5.0388e-06	0.00065239	heavy metal-binding protein HIP
105321623	3527.65	6734.74	-0.93291	0.00022347	0.010981	uncharacterized LOC105321623
105321636	2396.15	5244.56	-1.1301	1.7803e-05	0.0016816	mucin-5AC
105321767	183.288	33.4266	2.455	0.00019243	0.0098604	uncharacterized LOC105321767
105321804	61.4522	0	Inf	1.5561e-06	0.00025876	uncharacterized LOC105321804
105321832	1674.54	487.06	1.7816	1.8866e-06	0.0003033	uncharacterized LOC105321832
105321897	747.193	238.474	1.6477	8.7141e-06	0.00099529	uncharacterized LOC105321897
105321920	206.883	33.2103	2.6391	2.5008e-05	0.0021103	deleted in malignant brain tumors 1 protein
105321929	299.145	78.5733	1.9287	0.00016654	0.0087316	uncharacterized LOC105321929
105321970	550.604	167.804	1.7142	0.00098583	0.031668	uncharacterized LOC105321970
105321971	1310.5	594.779	1.1397	0.00036443	0.01553	uncharacterized LOC105321971
105321985	566.419	244.279	1.2133	0.0017187	0.046271	uncharacterized LOC105321985
105321997	429.375	965.243	-1.1687	0.00041081	0.016871	uncharacterized LOC105321997
105322017	463.067	95.9861	2.2703	2.899e-07	7.3389e-05	uncharacterized LOC105322017
105322031	1399.13	621.411	1.1709	0.0001968	0.0099341	tetraspanin-1
105322046	2093.48	645.949	1.6964	7.1422e-07	0.00014252	protein SSUH2 homolog
105322064	486.589	961.512	-0.9826	0.0018971	0.049656	uncharacterized LOC105322064
105322079	27610.6	53419	-0.95213	0.00013369	0.0073623	extensin-1
105322112	568.243	134.422	2.0797	0.0016927	0.045679	uncharacterized LOC105322112
105322133	158.402	822.318	-2.3761	0.001521	0.042326	uncharacterized LOC105322133
105322173	42.8624	216.365	-2.3357	7.535e-05	0.0047687	fibropellin-1
105322175	6224.57	2868.74	1.1176	0.00069982	0.024914	choline transporter-like protein 2
105322188	467.75	1211.72	-1.3733	1.8068e-05	0.0016931	hepatic leukemia factor
105322211	195.052	873.02	-2.1622	0.0015929	0.043541	uncharacterized LOC105322211
105322212	2327.02	771.08	1.5935	7.2464e-08	2.7115e-05	tetraspanin-1
105322257	1330.32	317.908	2.0651	6.8855e-05	0.0044486	uncharacterized LOC105322257
105322269	951.253	382.511	1.3143	7.8029e-05	0.0049017	uncharacterized LOC105322269
105322295	304.863	93.0258	1.7125	0.00069525	0.024904	uncharacterized LOC105322295
105322308	338.019	112.442	1.5879	0.00087175	0.029062	glutamate-gated chloride channel alpha-like
105322328	1644.65	3051.01	-0.89151	0.00099761	0.031865	echinoderm microtubule-associated protein-like 2
105322386	482.974	110.634	2.1261	5.4721e-06	0.0006875	formin-like protein 3
105322392	1478.9	2984.24	-1.0128	0.00024295	0.01166	leukemia inhibitory factor receptor
105322396	1502.59	733.936	1.0337	0.00070786	0.025008	ras association domain-containing protein 9
105322500	478.586	192.93	1.3107	0.001308	0.037955	myosin-10
105322518	118.513	18.3249	2.6932	0.00075617	0.026121	uncharacterized LOC105322518
105322546	4436.63	8182.49	-0.88308	0.00067967	0.024424	uncharacterized LOC105322546
105322564	1269.45	529.289	1.2621	9.5721e-05	0.0056866	neuronal acetylcholine receptor subunit alpha-10
105322566	2779.67	1042.23	1.4152	6.9818e-07	0.00014014	transmembrane channel-like protein 7
105322636	3897.76	2152.68	0.85651	0.0018992	0.049672	uncharacterized LOC105322636
105322656	297.322	83.2279	1.8369	0.00031323	0.014018	heat shock 70 kDa protein 12A
105322734	105.988	318.369	-1.5868	0.00089194	0.029432	interferon-induced protein 44
105322753	44.4557	500.472	-3.4929	1.6005e-05	0.0015512	uncharacterized LOC105322753
105322819	34.9838	0.315625	6.7923	0.0014743	0.041264	uncharacterized LOC105322819
105322822	999.946	405.977	1.3005	0.0001086	0.0062123	uncharacterized LOC105322822
105322838	1899.08	632.105	1.5871	8.184e-07	0.00015823	uncharacterized LOC105322838
105322913	121.757	0	Inf	0.00010195	0.0059709	coadhesin
105322980	2428.7	1239.72	0.97016	0.00059383	0.022117	uncharacterized LOC105322980
105322984	249.816	1159.09	-2.2141	2.5856e-05	0.002147	uncharacterized transmembrane protein DDB_G0289901-like
105322989	0	47.0063	-Inf	2.8017e-05	0.0022682	probable ATP-dependent RNA helicase DHX58
105323018	145.676	560.789	-1.9447	7.7907e-06	0.00091763	spidroin-1-like
105323042	285.521	1055	-1.8856	2.4465e-08	1.2139e-05	non-classical arabinogalactan protein 31-like
105323061	835.596	258.762	1.6912	1.0167e-06	0.00018886	uncharacterized LOC105323061
105323072	11.8004	656.521	-5.7979	3.4807e-30	3.9357e-26	uncharacterized LOC105323072
105323078	1194.62	571.783	1.063	0.00094305	0.030774	serine/threonine-protein kinase 33
105323088	4465.65	1842.77	1.277	2.8126e-06	0.00041483	cilia- and flagella-associated protein 45
105323192	1863.47	3770.31	-1.0167	0.00013416	0.0073758	universal stress protein in QAH/OAS sulfhydrylase 3'region
105323205	3583.17	7346.28	-1.0358	7.0872e-05	0.0045361	deleted in malignant brain tumors 1 protein
105323307	67636.7	25618	1.4006	2.2462e-05	0.0019665	uncharacterized LOC105323307
105323309	353.054	73.3168	2.2677	0.00042152	0.017124	uncharacterized LOC105323309
105323498	197.369	38.7282	2.3494	0.00017849	0.0092437	uncharacterized protein C1orf158 homolog
105323501	694.194	267.96	1.3733	0.00021356	0.010685	uncharacterized LOC105323501
105323545	2539.59	610.19	2.0573	1.5321e-07	4.6533e-05	uncharacterized LOC105323545
105323595	1244.88	562.663	1.1457	0.00034613	0.015015	cilia- and flagella-associated protein 100
105323647	14558.5	29207.7	-1.0045	5.2064e-05	0.0035897	60S ribosomal protein L4
105323743	215.722	622.553	-1.529	5.3641e-05	0.0036909	arylsulfatase B
105323777	8683.93	3401.44	1.3522	2.4048e-07	6.4033e-05	glutathione S-transferase A
105323822	5649.79	13239.4	-1.2286	1.311e-05	0.0013236	mucin-like protein
105323924	133.268	16.9552	2.9745	0.00018348	0.0094303	uncharacterized LOC105323924
105323929	686.292	305.786	1.1663	0.001218	0.036339	meiosis-specific nuclear structural protein 1
105323983	570.246	191.424	1.5748	4.3735e-05	0.0031768	uncharacterized LOC105323983
105324056	51.008	0	Inf	0.00055835	0.021233	neuralized-like protein 2
105324060	199.196	47.4097	2.0709	0.0005259	0.020435	uncharacterized LOC105324060
105324073	8276.93	3463.79	1.2567	9.4282e-05	0.0056208	60S ribosomal protein L12
105324083	417.01	118.51	1.8151	0.00064073	0.023296	zinc finger protein 816
105324157	338.405	1046.53	-1.6288	3.1272e-06	0.00045141	mucin-5AC
105324172	369.599	117.713	1.6507	0.00035802	0.015412	uncharacterized LOC105324172
105324175	54.1498	279.27	-2.3666	7.8909e-06	0.00092621	acidic phospholipase A2
105324188	7.04066	634.674	-6.4942	6.5481e-05	0.0042881	uncharacterized LOC105324188
105324189	2.00465	213.037	-6.7316	0.00057229	0.021634	protein ALP1-like
105324200	342.766	6.28198	5.7699	9.8395e-08	3.3378e-05	uncharacterized LOC105324200
105324245	778.621	170.178	2.1939	8.5945e-09	5.2732e-06	testis, prostate and placenta-expressed protein
105324335	2792.31	6371.9	-1.1903	0.0003431	0.014921	protein starmaker-like
105324354	180.459	759.877	-2.0741	2.8538e-08	1.3635e-05	blastula protease 10
105324380	69.2139	0	Inf	0.00035423	0.015307	uncharacterized LOC105324380
105324632	612.903	194.406	1.6566	0.0011726	0.035629	protein claret segregational-like
105324644	1148.36	467.386	1.2969	7.3973e-05	0.0046991	uncharacterized protein C17orf98
105324652	803.225	378.567	1.0853	0.001647	0.044596	amyloid protein-binding protein 2-like
105324661	675.487	284.117	1.2494	0.00061336	0.02264	trichohyalin
105324669	0.341967	45.9481	-7.07	0.00015785	0.0083928	uncharacterized LOC105324669
105324747	46.0437	0	Inf	4.5029e-05	0.0032367	uncharacterized LOC105324747
105324772	1628.9	3163.09	-0.95744	0.00038257	0.016022	myomodulin neuropeptides 2
105324775	10015.7	4493.07	1.1565	8.5559e-06	0.00098719	RNA-binding protein 24-A
105324788	5291.81	1936.88	1.45	0.0016605	0.044882	EF-hand calcium-binding domain-containing protein 6
105324834	1520.45	699.343	1.1204	0.00022962	0.011217	uncharacterized WD repeat-containing protein alr3466
105324877	2623.48	856.821	1.6144	3.2385e-06	0.00046158	uncharacterized LOC105324877
105324927	2327.46	4206.06	-0.85371	0.0013875	0.039326	contactin-like
105324989	888.289	325.058	1.4503	3.3218e-05	0.0025539	uncharacterized LOC105324989
105325012	5707.97	3201.58	0.8342	0.0015366	0.042544	titin homolog
105325070	1040.39	374.309	1.4748	0.00021641	0.010748	uncharacterized LOC105325070
105325074	1672.96	3714.4	-1.1507	2.2251e-05	0.0019554	mucin-4-like
105325149	660.765	143.06	2.2075	0.00027727	0.012745	protocadherin-23
105325185	871.002	2752.31	-1.6599	1.399e-05	0.0013876	uncharacterized LOC105325185
105325271	157.679	0.315625	8.9646	0.00032489	0.01435	uncharacterized LOC105325271
105325275	3139.03	1073.56	1.5479	9.019e-05	0.0054438	uncharacterized LOC105325275
105325286	257.224	693.514	-1.4309	0.0012444	0.036748	kynurenine--oxoglutarate transaminase 3-like
105325362	361.973	126.579	1.5158	0.0008465	0.028403	uncharacterized LOC105325362
105325369	377.705	30.1064	3.6491	7.3983e-12	1.0523e-08	uncharacterized LOC105325369
105325372	1011.12	2416.7	-1.2571	8.3179e-06	0.00096962	programmed cell death protein 4
105325415	4847.94	1716.52	1.4979	4.2891e-08	1.8187e-05	tektin-2
105325417	1275.52	2514.46	-0.97917	0.0004863	0.019294	transcription factor AP-2-epsilon
105325433	107.216	12.3033	3.1234	0.00023907	0.011503	uncharacterized LOC105325433
105325445	455.806	0	Inf	9.8621e-12	1.2867e-08	complement C1q tumor necrosis factor-related protein 3-like
105325492	10018.4	24836.8	-1.3098	1.4462e-06	0.00024528	mucin-2
105325495	196.186	8.02778	4.6111	6.5191e-05	0.0042774	uncharacterized LOC105325495
105325503	8435.23	22555.1	-1.419	0.0011125	0.034568	mucin-2-like
105325518	586.922	1182.59	-1.0107	0.0015025	0.041913	otopetrin-2
105325533	543.708	105.026	2.3721	0.0014845	0.041514	caveolin-1
105325555	567.982	1261.22	-1.1509	0.000198	0.0099801	uncharacterized LOC105325555
105325566	2648.35	969.74	1.4494	5.3206e-07	0.00011268	cilia- and flagella-associated protein 65
105325605	3205.4	6477.81	-1.015	8.8844e-05	0.0053817	extracellular serine/threonine protein kinase FAM20C
105325613	207.095	49.7823	2.0566	0.00059644	0.02216	uncharacterized LOC105325613
105325681	1191.11	577.732	1.0438	0.0010732	0.033707	uncharacterized LOC105325681
105325695	56.4193	1.88269	4.9053	0.00049487	0.019588	uncharacterized LOC105325695
105325773	409.388	76.1967	2.4257	4.6888e-07	0.00010328	uncharacterized LOC105325773
105325837	1344.72	189.679	2.8257	1.7424e-05	0.001651	uncharacterized LOC105325837
105325933	547.156	1177.55	-1.1058	0.00053689	0.020673	uncharacterized LOC105325933
105325934	4362.98	7821.29	-0.84209	0.0011825	0.035649	filamin-C
105325985	4288.84	8791.48	-1.0355	6.1685e-05	0.0041201	MATH and LRR domain-containing protein PFE0570w-like
105326040	464.851	162.027	1.5205	0.0002713	0.012538	uncharacterized protein C7orf62
105326092	81.5455	0.930277	6.4538	0.0013639	0.038913	uncharacterized LOC105326092
105326105	241.35	584.155	-1.2752	0.0007016	0.024914	universal stress protein YxiE
105326108	9174.67	4145.54	1.1461	0.001875	0.049306	uncharacterized LOC105326108
105326182	385.924	118.458	1.7039	0.0003996	0.016471	multiple epidermal growth factor-like domains protein 11
105326202	1200.59	227.43	2.4002	0.00018429	0.0094578	uncharacterized LOC105326202
105326232	4820.14	1603.19	1.5881	8.3345e-08	2.976e-05	uncharacterized LOC105326232
105326241	1570.3	633.328	1.31	2.0816e-05	0.0018661	WD repeat-containing protein 49
105326363	3500.97	1463.13	1.2587	4.3099e-06	0.00058015	uncharacterized LOC105326363
105326408	1724.85	671.361	1.3613	6.2787e-06	0.0007745	glutathione S-transferase omega-1
105326431	632.283	273.05	1.2114	0.0011206	0.034716	uncharacterized LOC105326431
105326436	459.741	1200.21	-1.3844	1.9672e-05	0.0017939	uncharacterized LOC105326436
105326443	3788.12	306.658	3.6268	0.00025088	0.011837	perlucin-like protein
105326445	3497.17	1385.03	1.3363	0.001362	0.038891	uncharacterized LOC105326445
105326484	1564.33	3075.61	-0.97532	0.0014717	0.041264	uncharacterized LOC105326484
105326508	14484.1	6422.71	1.1732	7.2502e-06	0.00086748	dynein heavy chain, axonemal-like
105326516	2785.84	1253.43	1.1522	4.7786e-05	0.0033748	radial spoke head protein 3 homolog B
105326532	179.049	12.9669	3.7875	1.9148e-07	5.4127e-05	GTPase IMAP family member 4
105326542	3348.81	1778.69	0.91283	0.00075393	0.026121	uncharacterized LOC105326542
105326546	204.105	54.5593	1.9034	0.0011418	0.035114	uncharacterized LOC105326546
105326572	129.122	0	Inf	3.6172e-05	0.0027207	uncharacterized LOC105326572
105326578	434.761	98.1763	2.1468	0.00022418	0.010981	uncharacterized LOC105326578
105326589	251.828	891.532	-1.8239	0.00010947	0.0062518	protein PIF-like
105326594	802.107	1797.55	-1.1642	0.00011439	0.0064888	protein PIF
105326685	10312.9	2720.19	1.9227	4.8556e-13	7.8434e-10	uncharacterized LOC105326685
105326687	45892.5	19739	1.2172	1.2764e-06	0.00022551	uncharacterized LOC105326687
105326701	451.617	124.565	1.8582	2.2681e-05	0.0019728	tctex1 domain-containing protein 2
105326709	30416	6935.81	2.1327	0.0001611	0.0085173	collagen alpha-1(I) chain
105326792	1328.66	2880.25	-1.1162	5.5012e-05	0.0037623	porphobilinogen deaminase
105326805	3733.3	1677.58	1.1541	3.5656e-05	0.0026884	radial spoke head 1 homolog
105326891	1099.23	2438.92	-1.1497	4.4561e-05	0.0032299	uncharacterized LOC105326891
105326892	1245.82	509.633	1.2896	0.00021828	0.010809	protein FAM184A
105326899	354.856	122.567	1.5337	0.0006558	0.023716	transient receptor potential cation channel subfamily M member 5-like
105326906	389.304	91.9175	2.0825	1.0316e-05	0.0011325	uncharacterized LOC105326906
105326941	1934.03	598.98	1.691	3.6087e-07	8.2335e-05	uncharacterized LOC105326941
105326983	0	30.1215	-Inf	0.0012432	0.036748	poly [ADP-ribose] polymerase 14
105326991	2071.63	7789.08	-1.9107	2.5916e-07	6.7626e-05	uncharacterized protein DDB_G0290685-like
105326995	816.309	283.748	1.5245	2.4067e-05	0.0020474	testicular haploid expressed gene protein
105327043	134.486	19.2144	2.8072	0.0003224	0.014259	angiopoietin-related protein 1-like
105327068	695.899	3274.87	-2.2345	5.6711e-15	1.4798e-11	uncharacterized LOC105327068
105327069	95.9832	425.836	-2.1494	1.3012e-06	0.00022869	uncharacterized LOC105327069
105327070	75.835	305.575	-2.0106	5.0953e-05	0.0035202	uncharacterized LOC105327070
105327107	1872.54	6147.9	-1.7151	5.8566e-07	0.00012114	collagen alpha-1(XIV) chain-like
105327125	994.344	1863.76	-0.9064	0.0015797	0.04332	solute carrier family 13 member 5
105327142	1384.76	402.277	1.7834	2.3921e-08	1.2111e-05	tryptophan 2, 3-dioxygenase-like
105327151	3055.11	933.187	1.711	3.0295e-08	1.3887e-05	uncharacterized protein C20orf85 homolog
105327173	1357.6	713.377	0.92832	0.0018233	0.048246	uncharacterized LOC105327173
105327183	382.822	103.023	1.8937	3.8968e-05	0.0028925	uncharacterized LOC105327183
105327225	3784.47	1376.34	1.4592	1.5454e-07	4.6533e-05	regulator of G-protein signaling 22
105327226	4550.3	1802.06	1.3363	8.4939e-07	0.00016187	dynein heavy chain 6, axonemal
105327236	879.539	1970.95	-1.1641	6.6188e-05	0.0043177	allene oxide synthase-lipoxygenase protein
105327268	65.3608	0	Inf	2.2583e-05	0.0019693	uncharacterized LOC105327268
105327275	493.144	1210.48	-1.2955	0.0013667	0.038958	uncharacterized LOC105327275
105327320	332.094	97.3865	1.7698	0.00023057	0.011217	tetraspanin-18
105327335	1955.86	550.12	1.83	3.3429e-07	8.0424e-05	EF-hand domain-containing family member B
105327354	0	81.025	-Inf	0.000359	0.015415	uncharacterized LOC105327354
105327386	182.84	11.5509	3.9845	4.498e-05	0.0032367	C1q-related factor
105327398	2036.36	1052.85	0.9517	0.0011642	0.035462	armadillo repeat-containing protein 3-like
105327425	4073.02	1926.62	1.08	7.6883e-05	0.0048476	protein monoglycylase TTLL8
105327434	1042.61	222.232	2.2301	3.8463e-06	0.00053535	neurocalcin homolog
105327469	2340.13	960.313	1.285	1.1113e-05	0.0011879	axonemal dynein light chain domain-containing protein 1-like
105327506	9446.55	2859.91	1.7238	6.8229e-07	0.00013777	uncharacterized LOC105327506
105327550	3503.06	1845.19	0.92485	0.0011531	0.035306	circularly permutated Ras protein 1
105327574	2744.34	655.31	2.0662	8.9615e-06	0.0010167	eosinophil peroxidase
105327598	71.1806	251.475	-1.8209	0.00073289	0.025597	solute carrier family 22 member 6-A
105327626	312.103	63.0488	2.3075	9.1406e-06	0.0010301	uncharacterized LOC105327626
105327632	15656.7	30344.1	-0.95464	0.00074698	0.025936	deleted in malignant brain tumors 1 protein
105327692	206.171	55.3297	1.8977	0.0012557	0.036945	E3 ubiquitin-protein ligase TRIM71-like
105327706	6949.16	19722	-1.5049	1.2764e-08	7.4653e-06	uncharacterized LOC105327706
105327708	1973.17	925.893	1.0916	0.00019329	0.0098893	WD repeat-containing protein 78
105327717	1805.66	12.4981	7.1747	0.00013839	0.0075597	galactose-specific lectin nattectin
105327722	113.01	16.0736	2.8137	0.00059434	0.022117	uncharacterized LOC105327722
105327723	336.666	794.908	-1.2395	0.00037253	0.015698	homeobox even-skipped homolog protein 1
105327769	3285.08	1569.94	1.0652	0.00099478	0.031815	dynein heavy chain 3, axonemal
105327777	1466.41	514.356	1.5115	1.8452e-06	0.00029806	dynein regulatory complex protein 1
105327823	568.605	2049.24	-1.8496	2.3255e-08	1.1953e-05	uncharacterized LOC105327823
105327848	10773.7	23491.5	-1.1246	0.00010059	0.0059198	putative mediator of RNA polymerase II transcription subunit 24
105327868	1542.23	3237.43	-1.0698	0.00035738	0.015404	uncharacterized LOC105327868
105327913	654.428	268.705	1.2842	0.0005727	0.021634	coiled-coil domain-containing protein 162
105327997	295.198	85.1432	1.7937	0.00044957	0.018005	calmodulin-A-like
105327998	1714.84	435.663	1.9768	0.00033733	0.014746	calmodulin-A-like
105328000	453.365	164.787	1.4601	0.00058049	0.021831	calmodulin-A
105328002	645.137	177.281	1.8636	2.1931e-06	0.00033715	calmodulin
105328007	341.682	75.9786	2.169	1.3733e-05	0.0013701	calmodulin
105328035	536.41	223.449	1.2634	0.0013341	0.03838	uncharacterized LOC105328035
105328036	244.894	46.585	2.3942	0.00010453	0.0060582	uncharacterized LOC105328036
105328041	630.148	115.896	2.4429	0.0012248	0.036351	uncharacterized LOC105328041
105328182	21534.5	3058.55	2.8157	0.00013727	0.0075349	uncharacterized LOC105328182
105328234	322.241	97.5468	1.724	0.00052749	0.02045	uncharacterized LOC105328234
105328301	602.285	182.795	1.7202	1.6306e-05	0.0015759	transient receptor potential cation channel subfamily V member 5-like
105328303	50.8161	0	Inf	1.52e-05	0.0014903	transient receptor potential cation channel subfamily V member 5-like
105328339	711.626	323.371	1.1379	0.0018666	0.049198	serine/threonine-protein kinase NIM1
105328340	2803.37	1210.78	1.2112	1.8593e-05	0.0017279	protein MAATS1
105328477	220.825	54.9415	2.0069	0.0018473	0.048842	cdc42 homolog
105328490	11058.2	23056.6	-1.0601	1.9038e-05	0.0017549	girdin
105328499	1870.13	723.166	1.3707	5.1923e-06	0.00066465	WD repeat-containing protein 64
105328603	2119.3	737.434	1.523	3.1388e-07	7.7718e-05	sperm-associated antigen 6
105328628	108.903	328.251	-1.5918	0.0007417	0.025805	putative ankyrin repeat protein RBE_0997
105328637	1145.86	441.09	1.3773	9.402e-05	0.005615	leucine-rich repeat-containing protein 74B
105328655	102.32	361.427	-1.8206	0.0017105	0.046088	LIM/homeobox protein Awh
105328657	569.329	210.39	1.4362	0.000261	0.012145	MORN repeat-containing protein 3
105328678	1114.13	482.932	1.206	0.00021932	0.010829	leucine-rich repeat-containing protein 23
105328686	1151.9	556.025	1.0508	0.0011341	0.034995	cilia- and flagella-associated protein 221
105328698	6141.71	3478.2	0.8203	0.0017626	0.047229	centriolin
105328728	29819.6	9541.35	1.644	1.9764e-10	1.9138e-07	dynein beta chain, ciliary
105328737	39.0268	248.257	-2.6693	2.9498e-06	0.00042945	probable glycerol kinase
105328749	1071.94	209.9	2.3525	2.0172e-06	0.00031826	IgGFc-binding protein
105328755	667.028	1483.31	-1.153	0.00019468	0.0099171	uncharacterized LOC105328755
105328783	1548.33	538.167	1.5246	4.1752e-05	0.0030656	uncharacterized LOC105328783
105328789	2466.7	908.287	1.4414	3.3706e-05	0.0025752	uncharacterized LOC105328789
105328858	1636.29	2977.38	-0.86361	0.0013266	0.038364	universal stress protein MSMEG_3950/MSMEI_3859-like
105328872	70.7936	1.95956	5.175	4.2307e-05	0.0030996	collagen alpha-2(VIII) chain
105328887	630.655	224.912	1.4875	0.00011031	0.0062849	sodium/glucose cotransporter 4
105328903	1363.49	3124.71	-1.1964	1.6394e-05	0.0015799	uncharacterized LOC105328903
105328919	455.987	126.566	1.8491	2.1877e-05	0.0019376	myosin-2 heavy chain
105328950	847.143	341.067	1.3125	0.00014391	0.0078231	uncharacterized LOC105328950
105328969	508.552	143.586	1.8245	1.2069e-05	0.0012565	uncharacterized LOC105328969
105329019	2841.47	1388.49	1.0331	0.00023226	0.011255	coiled-coil domain-containing protein 39
105329025	494.807	8.75198	5.8211	7.4453e-12	1.0523e-08	uncharacterized LOC105329025
105329041	346.559	797.225	-1.2019	0.00062667	0.022913	uncharacterized LOC105329041
105329065	580.182	172.932	1.7463	2.4082e-05	0.0020474	uncharacterized LOC105329065
105329123	6267.68	1270.54	2.3025	0.00097679	0.031437	uncharacterized LOC105329123
105329128	553.84	0	Inf	0.00021827	0.010809	adiponectin
105329201	2626.08	13.0031	7.6579	0.00099211	0.031809	fucolectin-3
105329224	1380.8	4658.71	-1.7544	0.00037056	0.015654	surface protein P12p-like
105329225	215.288	742.451	-1.786	0.0003863	0.016118	uncharacterized LOC105329225
105329256	686.448	316.704	1.116	0.0016473	0.044596	AP-5 complex subunit beta-1
105329278	2484.05	933.887	1.4114	1.2026e-06	0.00021585	dynein-1-beta heavy chain, flagellar inner arm I1 complex
105329329	1619.27	3032.03	-0.90494	0.00081268	0.027555	uncharacterized LOC105329329
105329346	50485.7	24422.7	1.0477	3.3277e-05	0.0025539	tubulin alpha-8 chain pseudogene
105329348	82514.7	41478.1	0.9923	7.9482e-05	0.0049631	tubulin alpha-1A chain
105329399	1222.15	507.569	1.2677	9.6597e-05	0.0057286	EF-hand calcium-binding domain-containing protein 1
105329421	117.635	20.235	2.5394	0.0016384	0.044596	uncharacterized LOC105329421
105329435	539.411	1352.36	-1.326	8.3965e-05	0.0051976	kelch-like protein 24
105329449	3963.53	1485.03	1.4163	3.5112e-07	8.1579e-05	cilia- and flagella-associated protein 57
105329490	369.705	19.4028	4.252	6.7784e-14	1.2102e-10	uncharacterized LOC105329490
105329519	813.87	334.69	1.282	0.00024902	0.011798	dynein light chain 1, axonemal
105329537	14381.2	30864.5	-1.1018	1.2238e-05	0.0012657	putative mediator of RNA polymerase II transcription subunit 26
105329590	1088.2	351.431	1.6306	1.5411e-06	0.00025876	ankyrin and armadillo repeat-containing protein
105329601	102.074	471.171	-2.2066	0.0012244	0.036351	sacsin-like
105329629	0	46.4008	-Inf	0.00015271	0.0082202	uncharacterized LOC105329629
105329634	53166.9	95116.8	-0.83917	0.0011118	0.034568	paramyosin
105329635	1639.08	3489.04	-1.0899	0.00039113	0.01624	uncharacterized LOC105329635
105329664	1997.61	4461.39	-1.1592	1.7023e-05	0.0016303	uncharacterized LOC105329664
105329673	595.426	227.847	1.3859	0.00031091	0.013951	neuropilin and tolloid-like protein 1
105329681	84.217	4.0644	4.373	0.0005755	0.021667	hypothetical protein
105329753	0.64589	85.5033	-7.0485	1.8517e-07	5.3231e-05	protein regulator of cytokinesis 1
105329758	2636.65	850.424	1.6325	2.4692e-08	1.2139e-05	dynein heavy chain 2, axonemal
105329767	735.457	244.649	1.5879	1.9617e-05	0.0017936	uncharacterized LOC105329767
105329784	50.1824	0.631251	6.3128	0.00017793	0.009229	uncharacterized LOC105329784
105329829	2157.97	895.912	1.2682	2.517e-05	0.0021153	kinesin-like protein KIF9
105329836	59.8609	255.727	-2.0949	0.00010695	0.0061389	uncharacterized LOC105329836
105329873	223.251	45.6734	2.2892	0.00013789	0.0075565	gamma-aminobutyric acid type B receptor subunit 2
105329903	3588.35	6367.19	-0.82733	0.0013121	0.038042	uncharacterized LOC105329903
105329927	665.81	193.992	1.7791	1.9338e-05	0.0017778	ankyrin repeat domain-containing protein 34B
105329954	2697.91	5768.81	-1.0964	0.0017786	0.047501	retinol-binding protein 4-B-like
105329973	2850.86	1016.96	1.4871	7.569e-06	0.00090089	kinesin-like protein KIF12
105330017	139.36	25.8478	2.4307	0.0010002	0.031917	uncharacterized LOC105330017
105330018	131.468	20.9242	2.6515	0.00064905	0.023523	innexin unc-9
105330024	4913.88	2232.83	1.138	2.6337e-05	0.0021737	coiled-coil domain-containing protein 151
105330069	1395.38	562.847	1.3098	2.4546e-05	0.0020816	F-box/LRR-repeat protein 13
105330107	300.65	96.1056	1.6454	0.0013377	0.038423	uncharacterized LOC105330107
105330129	216.784	1364.38	-2.6539	0.0012402	0.036712	sushi, von Willebrand factor type A, EGF and pentraxin domain-containing protein 1
105330143	2036.75	4462.33	-1.1315	2.7668e-05	0.0022561	alkaline phosphatase
105330178	0	32.6026	-Inf	0.00073361	0.025597	uncharacterized LOC105330178
105330265	178.918	14.1141	3.6641	0.0002541	0.011955	ficolin-2
105330266	1201.28	3312.96	-1.4635	1.0603e-07	3.4586e-05	uncharacterized LOC105330266
105330283	35.2651	0.310092	6.8294	0.0014182	0.040024	organic solute transporter subunit alpha
105330303	5149.55	2438.26	1.0786	4.3233e-05	0.0031471	centrosome and spindle pole associated protein 1
105330312	0.959728	367.14	-8.5795	7.437e-11	8.4093e-08	uncharacterized LOC105330312
105330348	330.569	113.949	1.5366	0.0012157	0.036303	uncharacterized protein ENSP00000372125 homolog
105330349	1839.28	908.74	1.0172	0.0005516	0.021071	serine/arginine repetitive matrix protein 2
105330350	261.586	49.6659	2.397	0.0012453	0.036748	neuronal acetylcholine receptor subunit alpha-6-like
105330375	319.855	37.9289	3.076	1.3208e-07	4.1484e-05	uncharacterized LOC105330375
105330376	143.719	27.4035	2.3908	0.00080273	0.027312	uncharacterized LOC105330376
105330378	1519.97	208.325	2.8671	0.0010647	0.033566	uncharacterized LOC105330378
105330389	448.801	93.1916	2.2678	7.271e-07	0.00014424	uncharacterized LOC105330389
105330390	109.869	17.5478	2.6464	0.0017709	0.047363	plexin-B2-like
105330446	946.14	378.519	1.3217	0.0001063	0.006122	tetratricopeptide repeat protein 28
105330467	376.365	101.957	1.8842	3.9174e-05	0.0029014	uncharacterized LOC105330467
105330474	1996.21	809.506	1.3022	1.2112e-05	0.0012565	tetratricopeptide repeat protein 29
105330476	821.363	327.952	1.3245	0.00019604	0.0099266	uncharacterized LOC105330476
105330477	6800.12	3440.13	0.9831	0.00018301	0.0094205	cytoplasmic dynein 2 heavy chain 1
105330538	316.724	71.6255	2.1447	0.0018222	0.048246	uncharacterized LOC105330538
105330578	870.81	293.614	1.5684	1.1419e-05	0.0012104	uncharacterized LOC105330578
105330589	2783.14	6946.98	-1.3197	4.5483e-07	0.0001015	uncharacterized LOC105330589
105330590	11494.3	3672.59	1.6461	3.3096e-10	2.8787e-07	protein SPEC3-like
105330592	24341.7	49753.4	-1.0314	3.1082e-05	0.0024557	uncharacterized LOC105330592
105330622	2527.47	1229.39	1.0397	0.0002694	0.012467	tetratricopeptide repeat protein 25
105330645	180.628	31.1927	2.5337	0.00014666	0.007922	uncharacterized LOC105330645
105330663	380.125	10.6532	5.1571	0.00070255	0.024914	uncharacterized LOC105330663
105330781	0	31.8045	-Inf	0.00088917	0.029421	uncharacterized LOC105330781
105330782	36474.9	10429.2	1.8063	5.7274e-09	3.8095e-06	dynein heavy chain 5, axonemal
105330789	518.105	147	1.8174	3.5622e-05	0.0026884	uncharacterized LOC105330789
105330807	27743.7	62885.6	-1.1806	8.7141e-05	0.005307	spidroin-2-like
105330910	11098.7	23355.2	-1.0734	1.7846e-05	0.0016816	uncharacterized LOC105330910
105330938	191.381	35.6671	2.4238	0.00013836	0.0075597	uncharacterized LOC105330938
105331026	2499.19	910.624	1.4565	6.1185e-07	0.00012428	protein piccolo
105331031	4522.03	2460.92	0.87777	0.0011128	0.034568	trichohyalin
105331038	1017.62	491.68	1.0494	0.0013765	0.039141	platelet glycoprotein Ib alpha chain-like
105331047	0	116.795	-Inf	1.7159e-05	0.001635	uncharacterized LOC105331047
105331085	1274.4	273.298	2.2213	0.00094465	0.030782	caltractin-like
105331091	1197.89	3025.25	-1.3366	3.1889e-06	0.00045643	uncharacterized LOC105331091
105331143	2350.4	4479.87	-0.93055	0.00062476	0.022911	uncharacterized LOC105331143
105331147	1.36787	87.9466	-6.0066	3.3804e-06	0.00047779	heat shock 70 kDa protein 12A
105331273	78.5924	7.77997	3.3366	0.0015357	0.042544	uncharacterized LOC105331273
105331314	63699.1	117504	-0.88337	0.00030433	0.013674	retrograde protein of 51 kDa
105331405	1186.99	296.752	2	4.2674e-09	2.9542e-06	uncharacterized LOC105331405
105331417	649.674	272.173	1.2552	0.00080621	0.027403	UPF0573 protein C2orf70 homolog A
105331435	146.456	21.3341	2.7792	0.00014549	0.0078865	V-set and immunoglobulin domain-containing protein 10
105331444	567.379	1166.71	-1.0401	0.00098103	0.031544	actin, alpha skeletal muscle
105331460	153.913	32.6772	2.2358	0.00089014	0.029421	organic cation transporter protein
105331553	1215.63	516.616	1.2345	0.00012111	0.0067725	uncharacterized LOC105331553
105331563	621.605	58.2973	3.4145	0.00057336	0.021635	von Willebrand factor D and EGF domain-containing protein
105331579	378.839	112.239	1.755	0.00033498	0.014662	uncharacterized LOC105331579
105331597	3081.74	719.441	2.0988	0.0012386	0.036712	uncharacterized LOC105331597
105331654	537.534	1410.51	-1.3918	7.9759e-05	0.0049644	uncharacterized LOC105331654
105331668	15927.6	3153.75	2.3364	4.6658e-06	0.00061346	tubulin beta chain-like
105331712	779.638	221.366	1.8164	9.3938e-07	0.00017802	testis-expressed sequence 43 protein
105331719	4028.5	2101.74	0.93866	0.00053543	0.020663	coiled-coil domain-containing protein 170
105331726	0	92.9978	-Inf	1.566e-09	1.1805e-06	poly [ADP-ribose] polymerase 11-like
105331742	3186.44	6165.29	-0.95222	0.00024821	0.011792	uncharacterized LOC105331742
105331812	1767.73	3672.29	-1.0548	0.00010128	0.0059437	ankycorbin
105331817	13016.4	4738.13	1.4579	2.2184e-08	1.1577e-05	hydrocephalus-inducing protein
105331822	456.133	124.505	1.8732	0.00058939	0.022063	uncharacterized LOC105331822
105331835	2.65135	77.0419	-4.8608	0.00010357	0.0060364	putative nuclease HARBI1
105331896	1547.92	3526.8	-1.188	8.6869e-06	0.00099529	calmodulin
105331900	407.657	98.5072	2.0491	9.0649e-06	0.001025	uncharacterized LOC105331900
105331920	18492.1	7514.39	1.2992	3.3042e-07	8.0424e-05	rootletin
105331961	2069.3	706.367	1.5507	0.0011546	0.035306	transient receptor potential cation channel subfamily M member 2-like
105332027	15909.5	8912.72	0.83595	0.0010173	0.032354	major vault protein
105332047	2.0518	323.531	-7.3009	2.9826e-05	0.0023919	poly [ADP-ribose] polymerase 14-like
105332082	1110.33	430.197	1.3679	0.00024579	0.011732	uncharacterized LOC105332082
105332091	56.9287	212.786	-1.9022	0.00085158	0.028517	uncharacterized LOC105332091
105332127	189.786	49.3287	1.9439	0.0014566	0.040904	uncharacterized LOC105332127
105332139	3905.26	696.714	2.4868	1.8535e-05	0.0017273	uncharacterized LOC105332139
105332169	168.658	914.597	-2.439	2.4253e-11	3.047e-08	uncharacterized LOC105332169
105332260	3206.94	1315.07	1.2861	4.6417e-06	0.00061267	coiled-coil domain-containing protein 81
105332323	611.477	204.132	1.5828	0.0010885	0.034094	glutamate receptor ionotropic, kainate 3-like
105332332	28.0711	234.968	-3.0653	0.0011833	0.035649	uncharacterized LOC105332332
105332356	1529.29	762.154	1.0047	0.00087538	0.029141	centrosome and spindle pole associated protein 1
105332384	2522.65	1053.75	1.2594	1.3382e-05	0.001343	transient receptor potential cation channel subfamily M member 2
105332392	311.81	795.948	-1.352	0.00050162	0.019786	ABC transporter G family member 22
105332574	146.608	377.867	-1.3659	0.0017211	0.046299	uncharacterized LOC105332574
105332575	4390.58	8977.54	-1.0319	6.4926e-05	0.0042765	putative chitinase
105332587	97.0456	2.55501	5.2473	4.9243e-06	0.00064138	uncharacterized LOC105332587
105332613	152.077	27.8042	2.4514	0.00050706	0.019947	caspase-3
105332622	15636.3	28698.8	-0.87609	0.0004261	0.017269	acidic mammalian chitinase
105332626	340.947	61.7663	2.4647	3.1128e-05	0.0024557	uncharacterized LOC105332626
105332641	257.394	13.2776	4.2769	9.6307e-08	3.3002e-05	uncharacterized LOC105332641
105332681	1080.73	412.926	1.388	4.7077e-05	0.0033409	ankyrin repeat domain-containing protein 55
105332781	2288.56	531.707	2.1057	0.00025999	0.012145	lipopolysaccharide-induced tumor necrosis factor-alpha factor homolog
105332787	1672.61	720.013	1.216	5.8194e-05	0.0039481	leucine-rich repeat protein SHOC-2
105332829	149.779	395.811	-1.402	0.0013277	0.038364	uncharacterized LOC105332829
105332840	340.356	107.017	1.6692	0.00040967	0.016865	uncharacterized LOC105332840
105332851	210.918	23.222	3.1831	1.3638e-05	0.0013647	uncharacterized LOC105332851
105332854	2922.36	1315.96	1.151	4.2583e-05	0.0031131	cilia- and flagella-associated protein 20
105332857	1144.48	567.438	1.0122	0.0017283	0.046457	coiled-coil domain-containing protein 113
105332953	1232.27	2540.35	-1.0437	0.00023383	0.011315	multiple epidermal growth factor-like domains protein 10
105332960	1019.41	350.516	1.5402	0.00042588	0.017269	calmodulin-A
105332962	3194.26	1341.41	1.2517	0.0013163	0.038121	fibrillin-2-like
105332965	148.381	27.8031	2.416	0.0012717	0.037253	insoluble matrix shell protein 6-like
105332975	938.255	1907.14	-1.0234	0.00049817	0.019679	uncharacterized LOC105332975
105332978	244.109	62.5373	1.9647	0.00039665	0.016389	uncharacterized LOC105332978
105332989	1357.01	492.264	1.4629	8.8332e-05	0.0053684	uncharacterized LOC105332989
105333034	1723.44	4500.5	-1.3848	3.1079e-06	0.00045055	protein white
105333118	2292.19	1183.49	0.95368	0.00080868	0.02746	forkhead-associated domain-containing protein 1
105333136	626.109	229.043	1.4508	0.00016029	0.0084959	serine/threonine/tyrosine-interacting-like protein 1
105333168	2023.16	584.614	1.791	2.9654e-05	0.0023837	exoskeleton protein RP43
105333188	372.757	83.1435	2.1646	5.264e-06	0.0006713	gametocyte-specific factor 1 homolog
105333196	1216.99	469.461	1.3742	0.00050804	0.019947	uncharacterized LOC105333196
105333218	47826.1	96647.2	-1.0149	7.2712e-05	0.0046363	dentin sialophosphoprotein
105333266	916.315	430.43	1.0901	0.0013351	0.03838	zinc finger MYND domain-containing protein 12
105333301	14.4097	117.378	-3.026	0.00021392	0.010687	baculoviral IAP repeat-containing protein 7-like
105333341	647.386	250.252	1.3712	0.00031785	0.014112	protein phosphatase 1 regulatory subunit 36
105333343	898.285	349.733	1.3609	7.9592e-05	0.0049631	uncharacterized LOC105333343
105333374	18.2567	147.577	-3.015	7.9398e-05	0.0049631	uncharacterized LOC105333374
105333387	139.849	605.117	-2.1133	1.8713e-05	0.0017344	delta-like protein 1
105333406	410.937	143.704	1.5158	0.00039067	0.01624	arachidonate 12-lipoxygenase, 12R-type
105333408	93.8111	1.24037	6.2409	0.00055606	0.021192	uncharacterized LOC105333408
105333417	2718.18	692.923	1.9719	0.00012445	0.0069208	uncharacterized LOC105333417
105333422	4679.39	1592.98	1.5546	0.00077066	0.026487	serine/threonine-protein kinase DCLK2
105333462	1461.75	8416.6	-2.5255	0.0018107	0.048061	nacrein-like protein
105333470	1976.98	984.453	1.0059	0.00068282	0.024485	IQ domain-containing protein G
105333477	837.786	1593.63	-0.92766	0.0016136	0.044035	PTB-containing, cubilin and LRP1-interacting protein
105333508	1526.6	380.644	2.0038	4.564e-08	1.9113e-05	uncharacterized LOC105333508
105333510	1465.15	518.864	1.4976	2.0982e-06	0.00032648	spermatogenesis-associated protein 17
105333558	17885.5	40465.1	-1.1779	2.1967e-06	0.00033715	asparagine-rich protein
105333578	3384.36	1090.87	1.6334	1.5748e-06	0.00026059	CMT1A duplicated region transcript 1 protein
105333607	439.91	137.241	1.6805	0.00012325	0.0068765	protein white
105333610	197.126	664.097	-1.7523	3.1793e-06	0.00045643	uncharacterized LOC105333610
105333630	2174.53	967.964	1.1677	6.8713e-05	0.0044483	33 kDa inner dynein arm light chain, axonemal
105333645	253.412	12.8649	4.3	6.1709e-11	7.2182e-08	interferon-induced protein 44-like
105333729	207.622	55.5536	1.902	0.0014478	0.04069	uncharacterized LOC105333729
105333734	3440.85	1415.48	1.2815	3.9736e-06	0.00054754	cilia- and flagella-associated protein 43-like
105333786	14.334	133.889	-3.2235	0.00027969	0.012821	uncharacterized LOC105333786
105333796	2226	941.486	1.2414	1.9831e-05	0.0017987	ankyrin repeat and MYND domain-containing protein 1
105333821	169.533	465.342	-1.4567	0.0003918	0.016248	centromere protein I
105333920	2864.99	1275.21	1.1678	3.7715e-05	0.0028118	phospholipid scramblase 1-like
105333931	199.856	54.5706	1.8728	0.0017999	0.047925	BTB/POZ domain-containing protein 6
105333977	947.689	274.987	1.785	3.406e-07	8.0493e-05	annexin A7
105334056	1010.87	397.302	1.3473	0.00034054	0.014848	tripartite motif-containing protein 2
105334064	336.907	100.186	1.7497	0.00021489	0.010688	profilin-4-like
105334066	2019.28	655.733	1.6227	7.2947e-08	2.7115e-05	protein FAM228B
105334068	0	776.671	-Inf	1.16e-10	1.2693e-07	interferon-induced protein 44
105334096	16021.8	9253.11	0.79202	0.0015367	0.042544	ATP-binding cassette sub-family A member 1
105334161	1868.47	637.937	1.5504	4.7229e-07	0.00010336	uncharacterized LOC105334161
105334195	881.428	415.214	1.086	0.0014052	0.039721	uncharacterized LOC105334195
105334198	43.9927	0	Inf	0.00067426	0.024255	uncharacterized LOC105334198
105334240	128.962	2.50287	5.6872	5.6146e-08	2.2947e-05	uncharacterized LOC105334240
105334267	673.008	204.575	1.718	7.0626e-06	0.00085094	protein lin-12
105334287	884.936	350.254	1.3372	0.00011626	0.0065732	sorcin
105334304	109.851	11.6583	3.2361	0.00023749	0.011474	uncharacterized LOC105334304
105334325	163.609	34.3275	2.2528	0.00070964	0.025008	uncharacterized LOC105334325
105334336	109.835	11.7708	3.2221	0.00019607	0.0099266	uncharacterized LOC105334336
105334445	108.171	10.6294	3.3472	0.00013285	0.0073275	uncharacterized LOC105334445
105334483	1133.65	438.786	1.3694	3.7357e-05	0.0027956	uncharacterized protein C7orf72
105334492	4943.75	2419.12	1.0311	0.00026086	0.012145	protein-glutamine gamma-glutamyltransferase K
105334515	1661.39	852.222	0.96309	0.0011481	0.035244	cilia- and flagella-associated protein 46
105334539	288.809	60.2021	2.2622	2.3754e-05	0.0020474	uncharacterized LOC105334539
105334602	3.54329	57.1479	-4.0115	0.0018103	0.048061	uncharacterized LOC105334602
105334604	2123.21	129.635	4.0337	0.001353	0.038707	complement C1q-like protein 4
105334650	2816.99	1172.36	1.2647	1.0389e-05	0.0011332	parkin coregulated gene protein homolog
105334681	564.22	1185.61	-1.0713	0.00062391	0.022905	toll-like receptor 7
105334704	963.148	460.101	1.0658	0.0012073	0.036083	serine/threonine-protein kinase Nek11
105334711	104.706	4.21001	4.6364	2.6937e-06	0.00040077	5-hydroxytryptamine receptor
105334746	1053.47	2173.05	-1.0446	0.00029549	0.01338	uncharacterized LOC105334746
105334752	196.097	24.3314	3.0107	5.6599e-06	0.00070327	uncharacterized LOC105334752
105334781	7609.04	4029.11	0.91725	0.00035607	0.015367	uncharacterized LOC105334781
105334788	357.51	47.6627	2.9071	1.8362e-08	1.0211e-05	probable E3 ubiquitin-protein ligase MID2
105334820	0	37.3935	-Inf	0.00036887	0.015641	uncharacterized LOC105334820
105334823	8.3998	91.6969	-3.4484	0.0003283	0.014482	uncharacterized LOC105334823
105334853	500.839	2542.44	-2.3438	1.5084e-09	1.1629e-06	mesenchyme-specific cell surface glycoprotein
105334861	2187.92	5185.52	-1.2449	0.0012225	0.036351	prostate-associated microseminoprotein
105334882	149.573	31.1636	2.2629	0.0012625	0.037046	actin cytoskeleton-regulatory complex protein pan1-like
105334883	2089.64	956.339	1.1277	0.0013566	0.038768	protein shisa-5-like
105334925	1178.99	530.545	1.152	0.00033193	0.014581	uncharacterized LOC105334925
105334930	1309.65	641.267	1.0302	0.00096583	0.031232	uncharacterized LOC105334930
105334943	2667.83	160.304	4.0568	0.00031728	0.014106	complement C1q-like protein 4
105334961	3695.65	1448.8	1.351	1.4336e-06	0.00024437	protein TBATA
105334990	378.727	88.8916	2.091	1.2647e-05	0.0012962	uncharacterized LOC105334990
105335002	569.293	161.71	1.8158	8.3893e-06	0.00097459	galectin-5-like
105335030	696.59	292.885	1.25	0.00051468	0.020137	purine nucleoside phosphorylase
105335050	331.736	110.993	1.5796	0.00076187	0.026264	calcium/calmodulin-dependent protein kinase type IV
105335121	1082.93	480.743	1.1716	0.00034553	0.015008	uncharacterized WD repeat-containing protein alr3466
105335124	3268.06	5978.66	-0.87139	0.00098705	0.031677	multidrug resistance-associated protein 1
105335151	1676.06	838.791	0.99869	0.00094593	0.030795	coiled-coil domain-containing protein 169
105335153	912.035	3004.23	-1.7198	8.2267e-08	2.9688e-05	sodium/glucose cotransporter 5
105335167	1059.04	392.843	1.4307	2.2493e-05	0.0019665	lymphocyte expansion molecule
105335221	1418.3	314.03	2.1752	8.7854e-06	0.0010001	tetratricopeptide repeat protein 25
105335268	5624.64	11333.4	-1.0108	0.00070797	0.025008	EGF-like domain-containing protein 2
105335269	353.457	1150	-1.702	2.9314e-07	7.3659e-05	glucans biosynthesis glucosyltransferase H
105335270	535.304	211.586	1.3391	0.00058473	0.021942	low-density lipoprotein receptor-related protein 6
105335286	6858.52	15560.7	-1.1819	5.5866e-06	0.00069672	EGF-like domain-containing protein 2
105335288	287.763	77.5363	1.8919	0.0001947	0.0099171	signal peptide, CUB and EGF-like domain-containing protein 1
105335295	17790.2	37119.7	-1.0611	2.3853e-05	0.0020474	gigasin-2
105335334	1045.17	502.579	1.0563	0.0011732	0.035629	uncharacterized LOC105335334
105335341	145.477	7.25385	4.3259	0.00024389	0.011686	sushi, von Willebrand factor type A, EGF and pentraxin domain-containing protein 1-like
105335342	324.301	52.4241	2.629	5.5626e-07	0.00011576	uncharacterized LOC105335342
105335343	128.827	21.0581	2.613	0.00070042	0.024914	sushi, von Willebrand factor type A, EGF and pentraxin domain-containing protein 1-like
105335370	81.3924	727.131	-3.1592	6.2856e-15	1.523e-11	uncharacterized LOC105335370
105335371	74.5229	653.514	-3.1325	2.9611e-10	2.7111e-07	uncharacterized LOC105335371
105335378	1686.51	703.685	1.261	3.355e-05	0.0025691	uncharacterized LOC105335378
105335438	1863.52	3635.44	-0.9641	0.00041982	0.017117	uncharacterized threonine-rich GPI-anchored glycoprotein PJ4664.02-like
105335477	1777.12	507.383	1.8084	0.00036122	0.015452	collagen alpha-1(IX) chain
105335478	74060.4	12318	2.5879	0.00019635	0.0099266	collagen alpha-1(I) chain
105335495	1171.27	544.149	1.106	0.00050766	0.019947	kinesin-like protein KIF24
105335574	1357.68	517.004	1.3929	1.1666e-05	0.001229	uncharacterized LOC105335574
105335713	118261	219801	-0.89422	0.00035858	0.015415	actin, adductor muscle
105335714	84.8116	8.04379	3.3983	0.00070653	0.025008	lectin BRA-3
105335717	2754.06	10382.7	-1.9146	1.1874e-07	3.8e-05	60S ribosomal protein L12
105335738	11.2029	189.022	-4.0766	1.9438e-08	1.051e-05	uncharacterized LOC105335738
105335759	12923.3	22544.3	-0.80279	0.0017798	0.047501	altered inheritance of mitochondria protein 3-like
105335788	1412.7	707.243	0.99818	0.0013866	0.039326	DPY30 domain-containing protein 1
105335840	191.252	20.2396	3.2402	4.4785e-06	0.00059576	F-box/LRR-repeat protein 4-like
105335843	7.10053	292.309	-5.3634	9.8492e-16	3.0373e-12	centrosomal protein of 128 kDa-like
105335853	1197.32	480.611	1.3169	4.5011e-05	0.0032367	protein kreg-1
105335889	225.845	67.2885	1.7469	0.0019132	0.049807	uncharacterized LOC105335889
105335962	229.605	40.345	2.5087	0.00095892	0.031098	uncharacterized LOC105335962
105335975	1474.67	530.297	1.4755	2.7588e-06	0.00040866	dynein intermediate chain 3, ciliary
105335984	169.16	11.405	3.8907	1.9901e-05	0.0018003	uncharacterized LOC105335984
105335985	353.715	9.99781	5.1448	3.8611e-17	1.4553e-13	uncharacterized LOC105335985
105335991	188.049	564.113	-1.5849	3.9535e-05	0.0029155	excitatory amino acid transporter
105336034	286.493	61.9608	2.2091	3.0181e-05	0.0024146	von Willebrand factor D and EGF domain-containing protein
105336057	1140.91	511.383	1.1577	0.00036634	0.015573	transient receptor potential cation channel subfamily V member 3
105336155	18.4299	119.65	-2.6987	0.00072683	0.025418	uncharacterized LOC105336155
105336214	234.834	49.1616	2.256	0.00011042	0.0062849	serine/threonine-protein kinase 26
105336222	634.265	220.839	1.5221	0.00035973	0.015427	uncharacterized LOC105336222
105336223	235.61	59.5143	1.9851	0.00042085	0.017122	diamine acetyltransferase 2-like
105336345	4872.63	9813	-1.01	6.0368e-05	0.0040551	uncharacterized LOC105336345
105336460	462.602	1685.01	-1.8649	0.00023814	0.011474	uncharacterized LOC105336460
105336490	5411.95	2691.6	1.0077	0.00011517	0.006522	dynein heavy chain 2, axonemal-like
105336495	253.592	24.8625	3.3505	6.1301e-08	2.4024e-05	uncharacterized LOC105336495
105336510	971.93	1833.45	-0.91563	0.0017688	0.047356	aquaporin AQPAe.a
105336511	441.811	1082.54	-1.2929	8.697e-05	0.0053061	lens fiber major intrinsic protein
105336516	1638.3	733.681	1.159	0.00014203	0.0077336	annexin A7
105336555	2355.65	720.803	1.7085	6.7954e-06	0.00082326	probable deferrochelatase/peroxidase YfeX
105336609	285.661	3511.76	-3.6198	0.00054274	0.020827	chorion peroxidase
105336645	285.265	653.798	-1.1965	0.0011646	0.035462	uncharacterized LOC105336645
105336727	407.997	1156.06	-1.5026	4.3437e-06	0.00058015	inter-alpha-trypsin inhibitor heavy chain H3
105336855	1022.41	2009.07	-0.97455	0.00062162	0.022866	adhesion G protein-coupled receptor L2-like
105336913	3856.24	1511.1	1.3516	8.4402e-07	0.00016176	leucine-rich repeat-containing protein 71-like
105336916	267.185	21.349	3.6456	0.00081325	0.027555	uncharacterized LOC105336916
105336928	382.119	72.6428	2.3951	1.7255e-05	0.0016396	DNA ligase 1
105336966	2302.85	4731.36	-1.0388	0.00054462	0.020852	calreticulin
105336968	263.926	903.472	-1.7753	4.6045e-07	0.00010209	uncharacterized LOC105336968
105336978	440.413	37.522	3.553	0.00010657	0.0061273	uncharacterized LOC105336978
105336983	175.472	677.167	-1.9483	3.6165e-07	8.2335e-05	organic cation transporter protein
105336984	1927.22	841.276	1.1959	4.9016e-05	0.0034354	ankyrin-3
105337005	393.674	127.899	1.622	0.00075826	0.026167	uncharacterized LOC105337005
105337048	3315.12	1279.51	1.3735	6.6466e-05	0.0043275	deleted in malignant brain tumors 1 protein-like
105337083	133.976	4.36635	4.9394	0.0010634	0.033554	heat shock 70 kDa protein 12B
105337085	99.3311	11.472	3.1141	0.0007167	0.025194	uncharacterized LOC105337085
105337100	9408.04	18159.5	-0.94876	0.0001813	0.0093464	sulfate transporter
105337124	929.284	422.38	1.1376	0.0011906	0.03571	uncharacterized LOC105337124
105337182	229.101	542.681	-1.2441	0.0012241	0.036351	uncharacterized LOC105337182
105337189	1118.82	229.281	2.2868	2.9543e-08	1.3887e-05	uncharacterized LOC105337189
105337196	7593.71	2856.93	1.4103	1.3174e-07	4.1484e-05	EF-hand calcium-binding domain-containing protein 6
105337326	972.235	1863.29	-0.93848	0.0010627	0.033554	serine protease inhibitor dipetalogastin
105337351	1350.79	496.283	1.4446	6.7725e-06	0.00082326	sperm-associated antigen 16 protein
105337409	165.974	22.1855	2.9033	0.00084906	0.02846	uncharacterized LOC105337409
105337429	768.562	187.983	2.0316	9.6315e-08	3.3002e-05	testicular haploid expressed gene protein-like
105337432	1115.45	224.915	2.3102	9.1023e-05	0.0054746	uncharacterized LOC105337432
105337452	480.294	1058.93	-1.1406	0.00037634	0.0158	uncharacterized LOC105337452
105337454	61.2491	3.7709	4.0217	0.0013948	0.039493	protein toll-like
105337465	1409.45	2574.09	-0.86893	0.0012744	0.0373	uncharacterized LOC105337465
105337468	405.557	90.6754	2.1611	8.5962e-05	0.0052635	uncharacterized LOC105337468
105337482	165.516	28.8244	2.5216	0.00023067	0.011217	uncharacterized LOC105337482
105337506	6591.58	2536.85	1.3776	1.607e-07	4.6993e-05	uncharacterized LOC105337506
105337509	554.096	41.4636	3.7402	9.1019e-08	3.2162e-05	uncharacterized LOC105337509
105337560	3008.98	824.966	1.8669	4.8737e-09	3.3065e-06	uncharacterized LOC105337560
105337565	79.998	282.707	-1.8213	0.00037053	0.015654	ankycorbin-like
105337578	0	184.314	-Inf	3.3092e-15	9.3547e-12	heat shock 70 kDa protein 12A
105337607	2961.05	1128.99	1.3911	1.016e-06	0.00018886	triadin
105337688	1086.17	7404.13	-2.7691	2.649e-05	0.0021811	uncharacterized LOC105337688
105337694	252.453	60.3535	2.0645	0.00020898	0.010471	uncharacterized LOC105337694
105337696	377.598	890.505	-1.2378	0.001278	0.037336	cadherin-23
105337710	249.83	60.1837	2.0535	8.6953e-05	0.0053061	uncharacterized LOC105337710
105337714	1587.17	401.451	1.9832	8.5194e-10	7.2249e-07	uncharacterized LOC105337714
105337715	904.616	423.499	1.0949	0.0013477	0.038644	calpain-9
105337744	524.835	2427.19	-2.2094	0.00028406	0.012987	acidic phospholipase A2
105337768	2263.62	781.623	1.5341	2.4063e-05	0.0020474	MHC class II regulatory factor RFX1-like
105337769	1661.65	2985.43	-0.84532	0.0018866	0.049532	proteoglycan 4
105337812	637.822	1354.18	-1.0862	0.00041735	0.017037	transcription factor collier
105337830	315.563	711.576	-1.1731	0.000917	0.030113	tankyrase-2
105337874	202.181	45.9748	2.1367	0.00039545	0.016359	uncharacterized LOC105337874
105337880	185.188	0	Inf	3.4137e-17	1.4475e-13	ankyrin-1-like
105337906	187.455	46.0339	2.0258	0.0010857	0.034037	uncharacterized LOC105337906
105337974	108.642	17.7889	2.6105	0.0013746	0.039117	uncharacterized LOC105337974
105337989	607.726	143.159	2.0858	1.5501e-07	4.6533e-05	laccase
105338007	141.03	370.374	-1.393	0.0013323	0.03838	steroid 17-alpha-hydroxylase/17, 20 lyase-like
105338040	611.781	234.262	1.3849	0.00029641	0.013385	dynein regulatory complex protein 1-like
105338081	1123.78	514.99	1.1257	0.00056124	0.021287	ropporin-1-like protein
105338105	846.424	353.092	1.2613	0.00033805	0.014759	uncharacterized LOC105338105
105338139	1154.4	453.354	1.3484	0.00012763	0.0070742	coiled-coil domain-containing protein 65
105338202	39.9898	0	Inf	0.0013171	0.038121	tyrosine-protein kinase Fer
105338204	1021.8	351.359	1.5401	7.074e-06	0.00085094	uncharacterized LOC105338204
105338218	1416.03	590.527	1.2618	5.8792e-05	0.0039728	PR domain zinc finger protein 1
105338234	121.736	15.6921	2.9556	0.00036728	0.015593	uncharacterized LOC105338234
105338277	15.1845	104.839	-2.7875	0.00092913	0.030452	putative uncharacterized protein DDB_G0282133
105338278	12181.9	2526.59	2.2695	6.1155e-07	0.00012428	uncharacterized LOC105338278
105338299	69.5726	2.70875	4.6828	8.4622e-05	0.0052097	trichohyalin-like
105338314	1228.41	318.067	1.9494	6.516e-09	4.1705e-06	uncharacterized LOC105338314
105338325	8837.41	3192.93	1.4687	1.9879e-06	0.00031512	polycystin-1
105338333	52.931	1.32831	5.3165	0.00035314	0.015279	uncharacterized LOC105338333
105338349	3842.21	1958.38	0.97227	0.00036289	0.015504	uncharacterized LOC105338349
105338407	3532.43	7089.63	-1.0051	9.7582e-05	0.0057682	POU domain, class 3, transcription factor 4
105338421	294.669	1281.27	-2.1204	6.5621e-06	0.00080071	tetraspanin-18
105338460	1501.47	695.04	1.1112	0.00033409	0.014642	protocadherin beta-12
105338464	759.863	307.142	1.3068	0.00022061	0.010877	ADAM 17-like protease
105338505	199.964	26.187	2.9328	3.2511e-05	0.0025179	uncharacterized LOC105338505
105338528	6656.36	3023.09	1.1387	8.5505e-05	0.005245	nucleoredoxin
105338604	473.349	1063.04	-1.1672	0.00096972	0.031269	60S ribosomal protein L5
105338649	1210.71	508.294	1.2521	0.00010578	0.0061025	cilia- and flagella-associated protein 206
105338661	516.233	1510.22	-1.5487	0.00038982	0.016225	uncharacterized LOC105338661
105338664	1113.13	521.274	1.0945	0.00096065	0.031124	myosin-11
105338672	39985.1	80141.9	-1.0031	5.6172e-05	0.0038186	electroneutral sodium bicarbonate exchanger 1
105338747	1742.76	859.249	1.0202	0.00078135	0.026665	von Willebrand factor A domain-containing protein 3B-like
105338754	1727.15	757.695	1.1887	8.5052e-05	0.0052267	coiled-coil domain-containing protein 87
105338755	2420.42	310.41	2.963	0.0003854	0.016107	uncharacterized LOC105338755
105338768	1973.27	851.507	1.2125	4.5989e-05	0.0032982	protein phosphatase 1 regulatory subunit 32
105338849	187.161	42.1544	2.1505	0.00063164	0.023015	probable ubiquitin carboxyl-terminal hydrolase FAM188B
105338883	9304.21	3560.19	1.3859	1.4323e-07	4.4171e-05	radial spoke head protein 4 homolog A
105338907	37382.2	66796.4	-0.83742	0.00076419	0.026294	myosin heavy chain, striated muscle
105338916	34105.6	6820.7	2.322	0.0012396	0.036712	collagen alpha-1(I) chain
105338923	7363.86	561.462	3.7132	9.7197e-06	0.0010846	collagen alpha-1(II) chain
105338947	5719.02	2939.15	0.96037	0.00030062	0.013543	cytosolic carboxypeptidase 2
105338955	4341.53	9135.36	-1.0733	3.4418e-05	0.0026237	transgelin-3
105339026	156.517	29.8019	2.3928	0.00052657	0.020437	gamma-aminobutyric acid receptor subunit gamma-2-like
105339027	466.366	95.813	2.2832	3.4407e-07	8.0493e-05	gamma-aminobutyric acid receptor subunit gamma-2-like
105339065	416.876	103.678	2.0075	1.0531e-05	0.0011413	acetylcholine receptor subunit beta
105339066	66.4175	237.236	-1.8367	0.00077423	0.026532	xaa-Pro aminopeptidase 2
105339084	799.583	348.537	1.1979	0.00061254	0.022635	acetylcholinesterase
105339094	833.705	281.536	1.5662	9.3324e-06	0.0010448	uncharacterized protein C7orf57
105339099	119.555	8.0764	3.8878	0.00059056	0.022063	perlucin-like protein
105339103	1243.43	3446.91	-1.471	3.3685e-07	8.047e-05	fibrocystin-L
105339132	390.983	68.2179	2.5189	0.0011779	0.035649	uncharacterized LOC105339132
105339197	576.294	138.352	2.0585	5.3479e-07	0.00011268	calponin homology domain-containing protein DDB_G0272472
105339278	271.063	77.3311	1.8095	0.00070269	0.024914	brain tumor protein
105339280	717.729	302.448	1.2468	0.00051337	0.020115	CAP-Gly domain-containing linker protein 4
105339282	1423.26	706.728	1.01	0.00096831	0.031268	trichohyalin-like
105339284	1479.04	733.26	1.0123	0.00087215	0.029062	trichohyalin-like
105339313	1398.38	697.781	1.0029	0.001038	0.032909	telomerase protein component 1
105339314	1663.3	686.603	1.2765	2.4779e-05	0.0020961	sperm flagellar protein 1
105339320	1838.01	927.158	0.98726	0.00084137	0.028286	protein FAM184A
105339352	340.609	732.946	-1.1056	0.0016383	0.044596	zinc finger protein ZIC 4
105339394	408.13	847.548	-1.0543	0.0015917	0.043541	uncharacterized LOC105339394
105339403	1329.69	487.769	1.4468	0.0012458	0.036748	UPF0394 inner membrane protein YeeE
105339429	1936.15	1002.58	0.94948	0.0013469	0.038644	uncharacterized LOC105339429
105339448	102.858	440.117	-2.0972	2.0973e-06	0.00032648	uncharacterized LOC105339448
105339457	1089.8	313.213	1.7988	1.5793e-07	4.6993e-05	uncharacterized protein C1orf194 homolog
105339466	191.383	48.7169	1.974	0.0015418	0.042561	twitchin-like
105339468	2012.39	1043.81	0.94705	0.001176	0.035649	intraflagellar transport protein 46 homolog
105339469	4746.38	2090.02	1.1833	1.3061e-05	0.0013225	cilia- and flagella-associated protein 44-like
105339529	640.514	1424.27	-1.1529	0.00015502	0.0083073	uncharacterized LOC105339529
105339545	3958.83	14119	-1.8345	0.00059461	0.022117	arginase, hepatic
105339577	4324.53	992.724	2.1231	8.9279e-05	0.0053984	uncharacterized LOC105339577
105339597	281.886	52.5373	2.4237	4.6345e-06	0.00061267	short-chain dehydrogenase/reductase family 9C member 7
105339609	425.719	28.3551	3.9082	2.6968e-14	5.0822e-11	uncharacterized LOC105339609
105339624	2963.38	502.289	2.5607	1.497e-05	0.0014719	uncharacterized LOC105339624
105339626	1188.16	517.62	1.1988	0.00023066	0.011217	cilia- and flagella-associated protein 99-like
105339627	4557.47	2402.84	0.92349	0.00055039	0.021049	uncharacterized LOC105339627
105339647	2902.72	968.343	1.5838	3.7772e-08	1.6427e-05	coiled-coil domain-containing protein 105
105339692	616.854	168.456	1.8726	1.5384e-06	0.00025876	cysteine dioxygenase type 1
105339698	671.452	225.729	1.5727	3.8512e-05	0.0028649	A-kinase anchor protein 14
105339703	3292.96	1332.6	1.3051	3.607e-06	0.00050561	uncharacterized protein C17orf105 homolog
105339790	558.902	210.022	1.4121	0.00031973	0.014159	uncharacterized LOC105339790
105339806	401.6	69.4016	2.5327	0.00044142	0.017784	uncharacterized LOC105339806
105339818	2556.6	899.837	1.5065	2.2042e-07	6.0791e-05	thioredoxin domain-containing protein 3 homolog
105339827	20553.1	7021.86	1.5494	2.8847e-09	2.0821e-06	dynein heavy chain 7, axonemal
105339829	293.892	83.6408	1.813	0.0009278	0.030438	uncharacterized LOC105339829
105339980	3429.28	1253.95	1.4514	2.3796e-07	6.4033e-05	cilia- and flagella-associated protein 70
105340020	50.5676	260.823	-2.3668	1.288e-05	0.001316	uncharacterized LOC105340020
105340021	1121.12	2220.63	-0.98602	0.00057441	0.02165	homeobox protein Hox-B7
105340070	1256.94	187.123	2.7479	0.00031834	0.014116	aldose reductase-related protein 2
105340116	5057.69	1648.56	1.6173	7.2174e-05	0.0046107	sodium/calcium exchanger 2
105340159	312.004	87.7754	1.8297	0.00024865	0.011797	uncharacterized LOC105340159
105340162	339.802	111.534	1.6072	0.00076428	0.026294	uncharacterized LOC105340162
105340163	217.02	635.422	-1.5499	2.4051e-05	0.0020474	uncharacterized LOC105340163
105340181	4766.82	82.6278	5.8503	2.4016e-66	8.1467e-62	collagen alpha-1(VIII) chain-like
105340280	2470.42	985.894	1.3253	5.3122e-06	0.00067443	RIB43A-like with coiled-coils protein 2
105340281	524.754	145.307	1.8525	1.0917e-05	0.001172	uncharacterized LOC105340281
105340283	2288.32	983.863	1.2178	3.082e-05	0.0024427	IQ and ubiquitin-like domain-containing protein
105340285	13124.4	4329.3	1.6	1.0572e-09	8.7467e-07	dynein heavy chain 12, axonemal
105340323	1306.19	605.469	1.1092	0.0004269	0.017281	lipopolysaccharide-induced tumor necrosis factor-alpha factor homolog
105340324	5840.68	2964.22	0.97848	0.00025534	0.011997	lipopolysaccharide-induced tumor necrosis factor-alpha factor homolog
105340357	220.723	1179.64	-2.418	4.8513e-05	0.0034072	glutathione S-transferase A
105340367	34.8189	153.65	-2.1417	0.0017321	0.046521	FAS-associated factor 2-like
105340538	3485.82	1760.34	0.98564	0.0010177	0.032354	uncharacterized LOC105340538
105340558	189.875	5.25296	5.1758	4.6532e-05	0.0033113	uncharacterized LOC105340558
105340576	44.8745	0	Inf	5.5173e-05	0.0037658	complement C1q tumor necrosis factor-related protein 4-like
105340623	0	75.361	-Inf	4.8321e-05	0.0034007	solute carrier organic anion transporter family member 4A1
105340636	44.1583	270.806	-2.6165	1.5551e-06	0.00025876	uncharacterized LOC105340636
105340637	33.2198	160.028	-2.2682	0.00070006	0.024914	uncharacterized LOC105340637
105340655	381.601	130.175	1.5516	0.00045699	0.018216	uncharacterized LOC105340655
105340680	283.505	997.459	-1.8149	1.0168e-07	3.3488e-05	uncharacterized LOC105340680
105340681	109.613	491.124	-2.1637	4.9183e-07	0.00010627	signal peptide, CUB and EGF-like domain-containing protein 2
105340705	617.122	258.69	1.2543	0.001016	0.032354	hypothetical protein
105340708	246.433	675.042	-1.4538	0.00055663	0.021192	uncharacterized LOC105340708
105340716	97.1239	13.755	2.8199	0.0015598	0.042993	neural cell adhesion molecule 1-like
105340739	1739.85	842.139	1.0468	0.00052314	0.020374	coiled-coil domain-containing protein 178
105340746	758.611	342.868	1.1457	0.0011539	0.035306	forkhead box protein J1-B
105340790	2343.3	4919.04	-1.0698	0.00042096	0.017122	putative ankyrin repeat protein RF_0381
105340791	5374.25	15044.6	-1.4851	0.00053783	0.020685	potassium channel GORK
105340798	225.302	1093.83	-2.2795	1.3162e-05	0.0013248	uncharacterized LOC105340798
105340814	220.18	60.2134	1.8705	0.0012569	0.036947	uncharacterized LOC105340814
105340818	76.2023	315.729	-2.0508	3.2484e-05	0.0025179	N-alpha-acetyltransferase 38, NatC auxiliary subunit-like
105340838	1911.44	4254.61	-1.1544	2.0968e-05	0.0018718	uncharacterized LOC105340838
105340846	337.306	110.258	1.6132	0.00062075	0.022863	uncharacterized LOC105340846
105340848	3622.62	6922.71	-0.9343	0.00061082	0.022604	L-sorbose 1-dehydrogenase
105340868	2143.68	708.962	1.5963	9.9667e-08	3.3474e-05	protein FAM166B
105340909	6483.25	18840.3	-1.539	2.0667e-09	1.524e-06	40S ribosomal protein S24
105340953	107.26	9.54738	3.4899	0.00010307	0.0060177	uncharacterized LOC105340953
105341006	3615.63	1511.78	1.258	0.00052193	0.02035	uncharacterized LOC105341006
105341016	983.385	2084.55	-1.0839	0.00015719	0.0083838	homeobox protein unc-4 homolog
105341061	282.284	638.552	-1.1777	0.0013524	0.038707	uncharacterized LOC105341061
105341107	1248.36	487.724	1.3559	2.673e-05	0.0021954	sperm-tail PG-rich repeat-containing protein 2
105341152	399.045	68.6258	2.5397	1.8818e-07	5.3642e-05	uncharacterized LOC105341152
105341154	192.847	22.6805	3.0879	4.1642e-06	0.00056958	uncharacterized LOC105341154
105341208	4437.08	2303.62	0.94571	0.00053046	0.020541	uncharacterized LOC105341208
105341244	2682.42	1385.91	0.9527	0.00070287	0.024914	spermatogenesis-associated protein 6
105341281	554.391	90.1198	2.621	3.4502e-05	0.0026241	mucin-3A
105341283	153.309	17.0697	3.1669	2.5887e-05	0.002147	uncharacterized LOC105341283
105341312	2236.2	820.196	1.447	1.0188e-06	0.00018886	dynein regulatory complex subunit 7
105341327	759.338	338.74	1.1646	0.00090083	0.029639	glutaredoxin-C3-like
105341338	193.117	51.5541	1.9053	0.0019057	0.049726	uncharacterized LOC105341338
105341340	709.303	142.38	2.3167	0.00077919	0.026645	uncharacterized LOC105341340
105341341	1209.76	523.498	1.2085	0.00012891	0.0071336	kinesin-like protein KIF28P
105341363	599.786	1461.9	-1.2853	0.00031132	0.013951	glutathione S-transferase A
105341371	209.369	24.3893	3.1017	0.00054339	0.020828	uncharacterized LOC105341371
105341376	826.809	1873.61	-1.1802	5.0498e-05	0.0034959	adhesion G-protein coupled receptor D1-like
105341425	3380.87	1318.04	1.359	1.4001e-06	0.00024108	dynein intermediate chain 2, ciliary
105341432	2560.64	1096.02	1.2242	2.0575e-05	0.0018513	IQ domain-containing protein D
105341461	1994.31	465.145	2.1001	0.00041017	0.016865	neuronal acetylcholine receptor subunit alpha-6
105341466	2127.08	554.703	1.9391	0.001111	0.034568	neuronal acetylcholine receptor subunit alpha-6-like
105341561	1279.43	2502.87	-0.96808	0.00058994	0.022063	uncharacterized LOC105341561
105341570	1516.77	688.596	1.1393	0.00061821	0.022794	uncharacterized LOC105341570
105341575	291.909	64.2027	2.1848	3.1322e-05	0.0024652	protocadherin-like protein
105341608	528.875	156.844	1.7536	2.3065e-05	0.002001	uncharacterized LOC105341608
105341647	348.912	110.334	1.661	0.00041478	0.016972	uncharacterized LOC105341647
105341719	3006.33	1330.61	1.1759	2.8765e-05	0.0023232	coiled-coil domain-containing protein 63
105341743	1569.25	543.786	1.529	1.2328e-06	0.00021895	armadillo repeat-containing protein 4
105341764	385.237	92.3555	2.0605	1.0463e-05	0.0011375	glycoprotein 3-alpha-L-fucosyltransferase A-like
105341769	2902.03	1462.94	0.98819	0.00035217	0.015257	selenoprotein N-like
105341771	619.715	1555.15	-1.3274	1.4239e-05	0.0014082	uncharacterized LOC105341771
105341776	1931.88	1008.61	0.93764	0.0015994	0.043682	leucine-rich repeat-containing protein 74B
105341802	3906.16	2194.96	0.83155	0.0019042	0.049726	uncharacterized LOC105341802
105341812	869.348	1821.2	-1.0669	0.00029495	0.01338	aquaporin-1
105341893	117.397	452.862	-1.9477	6.5367e-06	0.00080049	transmembrane protein 147
105341901	2209.99	966.468	1.1932	4.5036e-05	0.0032367	nucleoside diphosphate kinase 7-like
105341915	350.341	842.343	-1.2656	0.00025724	0.012069	uncharacterized LOC105341915
105341932	116.391	17.5006	2.7335	0.00077432	0.026532	short-chain collagen C4-like
105341941	160.695	39.5768	2.0216	0.0015758	0.043248	uncharacterized LOC105341941
105341998	525.225	219.86	1.2564	0.0012239	0.036351	uncharacterized LOC105341998
105342020	424.135	165.917	1.3541	0.0018085	0.048061	protein pitchfork-like
105342049	114.244	20.1736	2.5016	0.001567	0.043117	caspase-7-like
105342068	7465.95	2734.32	1.4491	5.9752e-08	2.4024e-05	trichohyalin
105342108	135.167	14.6559	3.2052	0.00059401	0.022117	uncharacterized LOC105342108
105342112	3510.23	1602.3	1.1314	5.0446e-05	0.0034959	IQ and AAA domain-containing protein 1
105342122	349.34	68.6662	2.347	0.0012824	0.037341	uncharacterized LOC105342122
105342134	322.547	34.9328	3.2069	3.6426e-09	2.5742e-06	uncharacterized LOC105342134
105342152	1212.1	437.881	1.4689	5.1737e-06	0.00066465	UPF0686 protein C11orf1
105342187	74.2396	531.91	-2.8409	1.2928e-10	1.3704e-07	uncharacterized LOC105342187
105342188	15.6319	154.226	-3.3025	9.1808e-06	0.0010312	uncharacterized LOC105342188
105342230	135.702	447.331	-1.7209	0.00019568	0.0099266	spore cortex-lytic enzyme
105342234	1261.25	490.704	1.3619	2.5617e-05	0.0021351	uncharacterized protein C10orf67, mitochondrial
105342288	2403.2	939.675	1.3547	0.00071626	0.025194	insulin-like growth factor-binding protein complex acid labile subunit
105342339	2402.09	1082.36	1.1501	0.00029672	0.013385	uncharacterized LOC105342339
105342380	5685.2	10253.6	-0.85085	0.00078047	0.026662	extensin
105342399	381.473	123.936	1.622	0.00036487	0.01553	uncharacterized protein C2orf61
105342419	152.871	626.931	-2.036	2.1006e-07	5.8407e-05	uncharacterized LOC105342419
105342430	756.031	348.115	1.1189	0.0015672	0.043117	uncharacterized LOC105342430
105342431	1046.71	2146.52	-1.0361	0.00028138	0.012881	uncharacterized LOC105342431
105342457	704.161	295.351	1.2535	0.00065464	0.0237	arrestin domain-containing protein 5
105342479	25.6653	183.181	-2.8354	1.4871e-05	0.0014664	uncharacterized LOC105342479
105342488	494.478	8.75198	5.8202	3.6716e-08	1.618e-05	uncharacterized LOC105342488
105342552	301.128	78.8094	1.9339	0.0001501	0.0080947	uncharacterized LOC105342552
105342623	4.33305	61.2695	-3.8217	0.0014322	0.040353	uncharacterized LOC105342623
105342712	253.862	643.947	-1.3429	0.00081591	0.027567	uncharacterized LOC105342712
105342747	1075.16	65.6586	4.0334	5.4606e-05	0.0037421	fibrinogen-like protein A
105342748	50.5833	0.310092	7.3498	0.00012119	0.0067725	microfibril-associated glycoprotein 4
105342819	36.2127	161.958	-2.1611	0.0010703	0.033656	uncharacterized LOC105342819
105342880	827.707	35.4841	4.5439	0.00091306	0.030012	alpha-amylase
105342975	381.775	146.098	1.3858	0.0016451	0.044596	uncharacterized LOC105342975
105342991	562.343	1243.64	-1.145	0.00026525	0.012309	uncharacterized LOC105342991
105343000	91.744	4.25661	4.4298	1.114e-05	0.0011879	uncharacterized LOC105343000
105343059	1195.67	606.772	0.9786	0.0018722	0.04927	neurogenic locus notch homolog protein 1
105343069	511.2	218.385	1.227	0.0017886	0.047661	DNA polymerase alpha catalytic subunit
105343071	39687.7	20101.1	0.98142	0.00017606	0.0091457	tubulin beta chain
105343087	6186.87	2397.38	1.3678	3.4379e-07	8.0493e-05	EF-hand domain-containing family member C2-like
105343134	577.211	248.014	1.2187	0.0015242	0.042364	cytochrome b5 domain-containing protein 1
105343176	1075.3	2371.71	-1.1412	0.0015404	0.042561	multiple epidermal growth factor-like domains protein 10
105343207	1014.58	484.268	1.067	0.0012812	0.037336	uncharacterized LOC105343207
105343242	1146.43	549.256	1.0616	0.0010516	0.033245	interaptin
105343243	15928.1	8517.39	0.90309	0.00041614	0.017007	dynein heavy chain 5, axonemal
105343268	758.587	246.159	1.6237	1.1171e-05	0.0011879	testis-expressed sequence 33 protein-like
105343293	9613.17	3806.42	1.3366	3.0614e-07	7.6359e-05	dynein heavy chain 10, axonemal-like
105343324	7256.55	2337.28	1.6345	1.0952e-09	8.8452e-07	dynein gamma chain%2C flagellar outer arm
105343331	82.0253	4.65138	4.1403	0.00015985	0.0084858	uncharacterized LOC105343331
105343345	1564.17	518.757	1.5923	4.5327e-07	0.0001015	uncharacterized LOC105343345
105343388	4478.19	1862.75	1.2655	3.9053e-06	0.00054072	doublecortin domain-containing protein 2
105343393	3724.81	7428.46	-0.9959	0.0010342	0.032817	uncharacterized LOC105343393
105343407	621.742	270.033	1.2032	0.0015714	0.043196	uncharacterized LOC105343407
105343414	13825.3	24779.2	-0.84182	0.00053235	0.020568	uncharacterized LOC105343414
105343437	68.9251	740.226	-3.4249	0.0012538	0.036919	non-classical arabinogalactan protein 31-like
105343466	465.11	90.3611	2.3638	2.5147e-07	6.6127e-05	uncharacterized LOC105343466
105343482	530.506	1351.33	-1.3489	4.0765e-05	0.0029997	uncharacterized LOC105343482
105343491	1454.23	1.85795	9.6123	0.00027708	0.012745	complement C1q tumor necrosis factor-related protein 3-like
105343492	307.455	0.625718	8.9406	0.00062644	0.022913	heavy metal-binding protein HIP-like
105343511	382.986	1493.45	-1.9633	0.0010117	0.032255	uncharacterized LOC105343511
105343541	2954.01	1067.16	1.4689	2.8674e-07	7.3134e-05	coiled-coil domain-containing protein 173
105343564	859.937	1664.92	-0.95315	0.0012523	0.036906	FK506-binding protein 2
105343601	688.264	218.77	1.6536	1.5345e-05	0.0015001	uncharacterized LOC105343601
105343671	1764.91	964.171	0.87224	0.0017838	0.04757	short-chain collagen C4-like
105343681	906.824	104.961	3.111	0.0018957	0.049656	tctex1 domain-containing protein 1
105343727	270.824	44.0842	2.619	4.2654e-06	0.00057876	uncharacterized LOC105343727
105343728	1714.56	466.466	1.878	0.0017718	0.047363	uncharacterized LOC105343728
105343729	482.382	85.8574	2.4902	1.2113e-06	0.00021627	uncharacterized LOC105343729
105343730	1321.85	313.502	2.076	0.00083602	0.028135	uncharacterized LOC105343730
105343784	775.333	139.944	2.47	0.00045888	0.01827	fibrillin-2
105343797	797.084	361.928	1.139	0.0013337	0.03838	nucleoside diphosphate kinase homolog 5
105343806	8391.3	3973.01	1.0787	3.9412e-05	0.0029127	interferon regulatory factor 1
105343850	29786.5	58984.4	-0.98567	5.8331e-05	0.0039495	gigasin-6
105343890	2752.43	1031.85	1.4155	8.2094e-07	0.00015823	radial spoke head protein 9 homolog
105343929	494.803	1061.42	-1.1011	0.00070135	0.024914	glycine receptor subunit alpha-2-like
105343954	4222.99	1821.72	1.213	8.0017e-06	0.00093598	dynein beta chain, ciliary
105344057	20063.4	44745.7	-1.1572	0.00011662	0.0065822	nuclear receptor coactivator 6
105344059	9529.88	17922.7	-0.91126	0.00026098	0.012145	cysteine-rich venom protein Mr30
105344060	1298.67	2944.05	-1.1808	2.1219e-05	0.0018843	uncharacterized LOC105344060
105344061	9750.75	21743.3	-1.157	3.5529e-05	0.0026884	uncharacterized LOC105344061
105344081	6327.17	2690.81	1.2335	3.4567e-06	0.00048654	tubulin polyglutamylase ttll6
105344100	1875.61	920.532	1.0268	0.00053635	0.020673	annexin A6
105344101	457.775	144.64	1.6622	9.0801e-05	0.005471	calcium and integrin-binding protein 1-like
105344119	2238.88	800.784	1.4833	5.5619e-07	0.00011576	EF-hand calcium-binding domain-containing protein 5-like
105344153	859.619	354.131	1.2794	0.00023216	0.011255	enkurin
105344160	524.648	101.45	2.3706	0.0007529	0.026115	heat shock 70 kDa protein 12A
105344161	614.392	42.9192	3.8395	0.0011197	0.034716	heat shock 70 kDa protein 12A
105344162	716.593	1522.94	-1.0876	0.00031616	0.014086	protein toll
105344245	3442.33	7288.51	-1.0822	3.5663e-05	0.0026884	uncharacterized LOC105344245
105344331	588.599	211.543	1.4763	0.00015565	0.008315	arrestin domain-containing protein 3-like
105344358	43539.6	79405.4	-0.86691	0.00056164	0.021287	calponin-2
105344373	504.914	129.821	1.9595	7.4246e-05	0.0047076	uncharacterized protein CXorf65
105344375	764.914	1967.16	-1.3627	0.0016461	0.044596	uncharacterized LOC105344375
105344393	319.561	11.3477	4.8156	4.9602e-05	0.0034621	uncharacterized LOC105344393
105344395	584.156	43.6925	3.7409	0.0012033	0.035995	uncharacterized LOC105344395
105344414	4649.45	2333.75	0.99441	0.0002459	0.011732	stabilizer of axonemal microtubules 2
105344420	318.556	842.89	-1.4038	0.0016449	0.044596	uncharacterized LOC105344420
105344430	684.014	181.412	1.9148	9.4579e-07	0.00017824	BTB/POZ domain-containing protein 16
105344451	630.115	275.656	1.1927	0.0014929	0.041681	uncharacterized LOC105344451
105344452	448.376	113.254	1.9851	4.9349e-06	0.00064138	uncharacterized LOC105344452
105344499	912.444	289.827	1.6545	2.195e-06	0.00033715	calpain-5
105344500	605.752	140.157	2.1117	2.3991e-07	6.4033e-05	uncharacterized LOC105344500
105344547	203.827	53.5027	1.9297	0.00097432	0.031387	F-box/WD repeat-containing protein 7
105344571	388.03	928.161	-1.2582	0.00014606	0.0079023	protocadherin Fat 1
105344573	4976.91	1739.78	1.5163	2.7481e-08	1.3317e-05	outer dense fiber protein 3
105344576	591.53	1320.7	-1.1588	0.00020529	0.010332	neuronal acetylcholine receptor subunit alpha-10
105344600	893.216	2030.96	-1.1851	3.2202e-05	0.0025169	uncharacterized LOC105344600
105344722	1205.63	532.13	1.1799	0.00026708	0.012377	uncharacterized LOC105344722
105344724	37573.1	75087	-0.99886	0.00060534	0.022467	glycine-rich cell wall structural protein
105344795	262.833	626.625	-1.2535	0.00064018	0.023296	uncharacterized LOC105344795
105344800	10533.7	3766.6	1.4837	2.1151e-08	1.1211e-05	tektin-3-like
105344864	324.274	41.7094	2.9588	1.8104e-07	5.249e-05	uncharacterized LOC105344864
105344904	0	384.376	-Inf	5.1217e-17	1.7374e-13	uncharacterized LOC105344904
105344910	49.2918	0.697057	6.1439	0.00019413	0.0099171	perlucin-like protein
105344914	104.727	388.629	-1.8918	2.7999e-05	0.0022682	multiple epidermal growth factor-like domains protein 10
105344921	260.004	68.9113	1.9157	0.00024459	0.011702	receptor-type tyrosine-protein phosphatase T-like
105344932	37.4889	0	Inf	0.00028696	0.013101	uncharacterized LOC105344932
105344947	2430.06	1032.8	1.2344	2.0849e-05	0.0018661	uncharacterized LOC105344947
105344954	1292.56	616.522	1.068	0.00068064	0.024432	myosin-IIIa
105344955	3545.86	1578.73	1.1674	2.5388e-05	0.0021242	glutamate-rich protein 3
105344993	1782.98	861.639	1.0491	0.00029514	0.01338	uncharacterized LOC105344993
105345056	0.322945	75.1601	-7.8625	1.1578e-05	0.0012236	uncharacterized LOC105345056
105345132	4540.33	2430.4	0.90161	0.0008026	0.027312	titin homolog
105345153	580.477	148.073	1.9709	1.3288e-06	0.00023172	vascular cell adhesion protein 1-like
105345165	166.776	32.1688	2.3742	0.00036972	0.015654	uncharacterized LOC105345165
105345178	1165.03	2200.67	-0.91758	0.0012031	0.035995	prolactin-releasing peptide receptor
105345187	1385.88	587.231	1.2388	7.9193e-05	0.0049631	radial spoke head 10 homolog B
105345196	349.389	105.309	1.7302	0.00029529	0.01338	uncharacterized LOC105345196
105345210	10963	2500.14	2.1326	0.001542	0.042561	uncharacterized LOC105345210
105345215	13072.1	24824.2	-0.92526	0.00017049	0.0088946	uncharacterized LOC105345215
105345247	3461.97	1254.9	1.464	1.6063e-07	4.6993e-05	armadillo repeat-containing protein 4
105345257	345.646	124.885	1.4687	0.0018624	0.04915	uncharacterized LOC105345257
105345266	141.057	25.5044	2.4675	0.00096319	0.031177	uncharacterized LOC105345266
105345270	180.247	29.612	2.6057	0.00081393	0.027555	uncharacterized LOC105345270
105345299	623.757	211.012	1.5637	0.00044615	0.017914	uncharacterized protein KIAA0895-like
105345324	435.054	934.577	-1.1031	0.00082737	0.027926	sex peptide receptor-like
105345366	383.941	1101.37	-1.5203	4.2027e-06	0.00057254	sodium- and chloride-dependent taurine transporter
105345429	353.277	127.167	1.4741	0.0017367	0.046608	uncharacterized LOC105345429
105345442	846.351	1916.12	-1.1789	6.3892e-05	0.0042414	uncharacterized LOC105345442
105345449	387.022	4.45429	6.4411	2.2413e-23	1.9008e-19	uncharacterized LOC105345449
105345454	346.879	83.4347	2.0557	0.00010377	0.0060377	NADPH oxidase 5
105345500	47.0933	196.283	-2.0593	0.00072117	0.025272	COMM domain-containing protein 10
105345501	16.8459	113.181	-2.7482	0.00074547	0.02591	uncharacterized LOC105345501
105345502	1.65358	45.667	-4.7875	0.001628	0.044393	uncharacterized LOC105345502
105345518	1969.29	820.913	1.2624	2.3796e-05	0.0020474	deleted in lung and esophageal cancer protein 1
105345523	288.291	695.062	-1.2696	0.00045292	0.018097	uncharacterized LOC105345523
105345526	516.421	1440.3	-1.4798	2.436e-06	0.00036403	uncharacterized LOC105345526
105345571	317.142	98.5571	1.6861	0.0011599	0.035414	transmembrane protein 91
105345680	2679.53	1198.23	1.1611	4.7853e-05	0.0033748	growth arrest-specific protein 8
105345728	485.467	172.368	1.4939	0.00029378	0.013377	receptor-type tyrosine-protein phosphatase epsilon
105345741	272.098	729.766	-1.4233	5.9949e-05	0.0040349	cyclin-dependent kinase 5 activator 1-like
105345749	3360.86	1557.31	1.1098	0.0018898	0.049579	uncharacterized LOC105345749
105345759	1203.69	2271.83	-0.9164	0.0012619	0.037046	atrial natriuretic peptide receptor 2-like
105345764	3901.56	1474.36	1.404	4.8856e-07	0.00010624	EF-hand domain-containing protein 1
105345827	310.108	51.3299	2.5949	0.00088717	0.029418	uncharacterized LOC105345827
105345847	825.229	212.317	1.9586	0.00066537	0.023986	E3 ubiquitin-protein ligase TRIM71
105345862	447.625	30.2412	3.8877	2.5394e-14	5.0672e-11	ryncolin-4
105345890	2138.47	991.173	1.1094	0.00015291	0.0082202	ankyrin repeat and EF-hand domain-containing protein 1
105345923	950.556	386.211	1.2994	0.00017061	0.0088946	dynein regulatory complex subunit 3
105345998	97.3599	2.49734	5.2849	7.7345e-06	0.00091498	uncharacterized LOC105345998
105346007	1716.2	708.366	1.2766	2.5193e-05	0.0021153	uncharacterized LOC105346007
105346025	821.658	345.423	1.2502	0.00032919	0.014484	uncharacterized LOC105346025
105346041	409.571	3.51002	6.8665	0.00087207	0.029062	galactose-specific lectin nattectin-like
105346061	14727.8	27438.3	-0.89765	0.00029216	0.013321	uncharacterized LOC105346061
105346062	18215	32808.4	-0.84894	0.00062936	0.022956	uncharacterized LOC105346062
105346107	5485.28	11731.9	-1.0968	1.3008e-05	0.0013211	uncharacterized LOC105346107
105346119	7021.01	14226.6	-1.0188	4.9746e-05	0.0034651	uncharacterized LOC105346119
105346120	1584.84	2881.35	-0.86241	0.0015731	0.04321	dolichyl-diphosphooligosaccharide--protein glycosyltransferase 48 kDa subunit-like
105346148	112.598	662.312	-2.5563	2.0311e-10	1.9138e-07	uncharacterized LOC105346148
105346151	195.579	772.54	-1.9819	9.6296e-08	3.3002e-05	neuropeptide S receptor
105346164	2065.17	839.445	1.2988	1.2349e-05	0.0012732	uncharacterized LOC105346164
105346173	572.818	240.286	1.2533	0.0012809	0.037336	uncharacterized LOC105346173
105346178	605.994	1340.4	-1.1453	0.00024301	0.01166	neuroligin 4-like
105346179	212.526	50.8075	2.0645	0.0016884	0.0456	uncharacterized LOC105346179
105346237	631.799	1315.84	-1.0584	0.00051707	0.020191	inhibin beta A chain
105346239	2155.8	1132.77	0.92837	0.0015204	0.042326	uncharacterized LOC105346239
105346240	1518.26	2962.98	-0.96463	0.00037248	0.015698	uncharacterized LOC105346240
105346253	2424.01	974.045	1.3153	0.00070977	0.025008	tumor necrosis factor ligand superfamily member 10
105346275	434.684	1818.98	-2.0651	0.0011764	0.035649	uncharacterized LOC105346275
105346315	6584.79	15028.9	-1.1905	1.0104e-05	0.0011165	uncharacterized LOC105346315
105346360	0	73.9177	-Inf	0.00025948	0.012141	uncharacterized LOC105346360
105346379	159.537	695.343	-2.1238	2.9956e-08	1.3887e-05	metalloproteinase inhibitor 3-like
105346383	454.759	1265.88	-1.477	0.00072352	0.025328	DNA excision repair protein ERCC-6-like 2
105346399	1272.93	611.289	1.0582	0.00081584	0.027567	uncharacterized LOC105346399
105346401	1183.15	295.565	2.0011	0.00090048	0.029639	uncharacterized LOC105346401
105346442	0.997771	53.5801	-5.7468	0.00030316	0.013639	signal peptide, CUB and EGF-like domain-containing protein 3
105346492	1000.74	322.521	1.6336	2.2145e-06	0.00033715	uncharacterized LOC105346492
105346508	11.0511	143.567	-3.6995	6.1822e-05	0.0041201	uncharacterized LOC105346508
105346528	270.709	45.2283	2.5814	0.00044623	0.017914	beta-galactosidase-1-like protein 2
105346536	51519.4	217232	-2.0761	6.0173e-07	0.00012371	glycine-rich cell wall structural protein 1.8-like
105346702	1219.17	289.264	2.0754	0.0011391	0.035064	uncharacterized LOC105346702
105346703	507.03	98.1581	2.3689	5.4977e-08	2.2743e-05	uncharacterized LOC105346703
105346729	499.393	197.907	1.3354	0.0011863	0.03568	beta-hexosaminidase subunit beta-like
105346732	2300.55	175.322	3.7139	3.0371e-10	2.7111e-07	interferon alpha-inducible protein 27-like protein 2B
105346762	73.9641	245.679	-1.7319	0.00089482	0.029498	location of vulva defective 1-like
105346803	2627.4	1386.03	0.92268	0.0013064	0.037942	uncharacterized LOC105346803
105346813	69.7568	1.25697	5.7943	0.00015778	0.0083928	uncharacterized LOC105346813
105346827	248.805	1129.43	-2.1825	0.0009472	0.030806	uncharacterized LOC105346827
105346860	398.115	102.512	1.9574	1.5893e-05	0.0015448	ankyrin repeat and KH domain-containing protein 1-like
105346868	93.9335	9.02327	3.3799	0.00041308	0.016923	uncharacterized LOC105346868
105346927	1662.63	711.738	1.2241	0.00044072	0.017777	uncharacterized LOC105346927
105346959	568.216	184.914	1.6196	6.4596e-05	0.0042729	uncharacterized protein C19orf45
105346966	548.751	116.037	2.2416	7.6878e-08	2.8041e-05	caspase-1-like
105347013	457.259	128.88	1.827	3.0517e-05	0.00243	NACHT and WD repeat domain-containing protein 2
105347030	1626.51	621.115	1.3889	7.2627e-06	0.00086748	axonemal 84 kDa protein
105347119	370.039	23.234	3.9934	0.0013988	0.039575	complement C1q tumor necrosis factor-related protein 3
105347142	148.727	17.3172	3.1024	3.1946e-05	0.0025085	uncharacterized LOC105347142
105347151	1443.35	624.514	1.2086	0.00010069	0.0059198	uncharacterized protein C2orf81 homolog
105347155	784.558	313.886	1.3216	0.00024956	0.011807	coiled-coil domain-containing protein 166
105347162	536.957	203.954	1.3966	0.00041275	0.016923	E3 ubiquitin-protein ligase TRIM22
105347168	2839.82	1036.24	1.4544	3.6699e-07	8.2994e-05	uncharacterized LOC105347168
105347200	1207.41	448.868	1.4276	1.2502e-05	0.0012852	uncharacterized LOC105347200
105347305	895.786	2307.72	-1.3652	0.00029583	0.01338	myeloid differentiation primary response protein MyD88-like
105347323	1818.54	267.742	2.7639	5.3949e-05	0.0037046	uncharacterized LOC105347323
105347326	2371.8	9243.66	-1.9625	0.00095533	0.031022	40S ribosomal protein S3a
105347343	2664.03	1372.71	0.95659	0.00075508	0.026121	coiled-coil domain-containing protein 40
105347423	1790.46	952.485	0.91056	0.0018952	0.049656	uncharacterized LOC105347423
105347466	539.073	196.68	1.4546	0.0002308	0.011217	putative IQ motif and ankyrin repeat domain-containing protein
105347467	1482.99	335.986	2.142	1.3942e-07	4.339e-05	uncharacterized LOC105347467
105347515	2.25151	80.9563	-5.1682	1.0666e-05	0.0011523	interferon-induced protein 44-like
105347549	545.553	216.419	1.3339	0.00067217	0.024205	uncharacterized LOC105347549
105347602	80.6091	8.52396	3.2413	0.00099405	0.031815	uncharacterized LOC105347602
105347667	2523.43	966.3	1.3848	2.0396e-06	0.00032031	dnaJ homolog subfamily B member 13
105347671	3261.94	1286.15	1.3427	1.7549e-06	0.0002875	cilia- and flagella-associated protein 47
105347689	685.723	82.9428	3.0474	1.697e-05	0.0016303	angiopoietin-related protein 7-like
105347693	1836.73	3467.09	-0.91659	0.0007342	0.025597	transmembrane and TPR repeat-containing protein 2
105347694	21185.6	39754.4	-0.90803	0.0013533	0.038707	uncharacterized LOC105347694
105347745	1367.35	661.527	1.0475	0.00065822	0.023779	stress response protein NST1
105347819	472.653	181.567	1.3803	0.00078721	0.026838	adenylate kinase 8
105347886	621.018	216.779	1.5184	8.4468e-05	0.0052097	hillarin
105347915	1915.45	707.243	1.4374	1.8383e-06	0.00029806	uncharacterized LOC105347915
105347916	2374.79	4676.16	-0.97753	0.00016732	0.0087592	uncharacterized LOC105347916
105347918	9.04246	81.9098	-3.1792	0.0012811	0.037336	uncharacterized LOC105347918
105347949	886.041	1818.03	-1.0369	0.00043725	0.017657	uncharacterized LOC105347949
105347962	6155.37	10659.3	-0.7922	0.0015875	0.043498	uncharacterized LOC105347962
105348016	549.431	67.6153	3.0225	9.1746e-05	0.0055083	uncharacterized LOC105348016
105348017	1077.43	320.991	1.747	0.00014554	0.0078865	uncharacterized LOC105348017
105348055	2573.95	1061.3	1.2782	0.00053112	0.020543	calpain-5-like
105348061	2044.76	1043.97	0.96985	0.00084236	0.028291	uncharacterized LOC105348061
105348131	69.9418	0	Inf	0.00061105	0.022604	caprin-2-like
105348169	2447.58	944.421	1.3739	2.2841e-06	0.00034437	adenylate kinase 7
105348265	560.379	178.043	1.6542	4.9135e-05	0.0034366	myosin-10
105348286	89.0472	309.933	-1.7993	0.00083207	0.028029	zinc metalloproteinase nas-23
105348311	34.4035	0	Inf	0.0011503	0.035279	uncharacterized LOC105348311
105348352	1588.14	833.108	0.93076	0.001884	0.049504	uncharacterized LOC105348352
105348382	191.047	22.7777	3.0682	5.1474e-06	0.00066392	uncharacterized LOC105348382
105348415	4598.12	1255.47	1.8728	8.7053e-09	5.2732e-06	steroid 17-alpha-hydroxylase/17, 20 lyase-like
105348450	4774.06	1738.69	1.4572	1.0104e-07	3.3488e-05	sperm-associated antigen 17
105348454	20625.5	8215.04	1.3281	3.3347e-07	8.0424e-05	uncharacterized LOC105348454
105348489	1557.37	610.81	1.3503	1.1773e-05	0.0012365	tubulin polyglutamylase TTLL7
105348523	777.238	172.649	2.1705	1.051e-08	6.255e-06	alpha-latrocrustotoxin-Lt1a-like
105348570	19306.2	36402.2	-0.91496	0.00021429	0.010688	troponin T
105348580	1156.35	2580.06	-1.1578	4.6356e-05	0.0033113	synaptic vesicle membrane protein VAT-1 homolog-like
105348646	170.546	450.06	-1.4	0.00077293	0.026532	calcitonin gene-related peptide type 1 receptor-like
105348672	332.678	0	Inf	1.2101e-05	0.0012565	uncharacterized LOC105348672
105348673	62.8378	0.315625	7.6373	0.00086209	0.02884	cadherin-23
105348676	536.827	1279.63	-1.2532	8.0565e-05	0.0049962	uncharacterized LOC105348676
105348698	214.137	768.206	-1.843	0.0013709	0.039047	slit homolog 1 protein
105348740	220.307	549.374	-1.3183	0.00056397	0.021352	uncharacterized LOC105348740
105348779	462.669	163.288	1.5026	0.00043237	0.017481	uncharacterized LOC105348779
105348850	949.127	369.868	1.3596	6.9839e-05	0.0044954	HEAT repeat-containing protein 4
105348896	257.41	26.5151	3.2792	7.3538e-08	2.7115e-05	uncharacterized LOC105348896
105348974	263.457	858.577	-1.7044	2.8928e-06	0.0004248	uncharacterized LOC105348974
105348987	1099.45	394.876	1.4773	1.0037e-05	0.0011127	UPF0602 protein C4orf47 homolog
105349038	421.357	133.386	1.6594	0.00019537	0.0099266	transcriptional regulator ATRX homolog
105349042	831.662	1807.54	-1.12	0.00031642	0.014086	neurogenic locus notch homolog protein 1
105349138	0	178.387	-Inf	0.0014881	0.041581	techylectin-5A
105349151	2099.19	744.96	1.4946	0.0012779	0.037336	tctex1 domain-containing protein 1
105349171	90.4937	6.99791	3.6928	0.00024761	0.01178	uncharacterized LOC105349171
109617043	109.817	12.7124	3.1108	0.00037699	0.015808	heavy metal-binding protein HIP-like
109617163	162.301	24.7521	2.713	0.00011698	0.0065916	uncharacterized LOC109617163
109617179	72.5495	0.941343	6.2681	0.001105	0.034483	complement C1q tumor necrosis factor-related protein 2-like
109617275	158.317	33.2333	2.2521	0.0016399	0.044596	uncharacterized LOC109617275
109617378	70.3741	0	Inf	0.0010412	0.032978	uncharacterized LOC109617378
109617469	61.7925	236.459	-1.9361	0.00094348	0.030774	peroxidase-like protein
109617540	174.11	462.615	-1.4098	0.00064734	0.023486	uncharacterized LOC109617540
109617543	1481.75	253.632	2.5465	2.3901e-06	0.00035875	uncharacterized LOC109617543
109617581	118.039	4.41875	4.7395	0.0012851	0.037386	uncharacterized LOC109617581
109617704	203.364	24.1323	3.075	0.00027592	0.012735	uncharacterized LOC109617704
109617757	496.946	1032.95	-1.0556	0.0011824	0.035649	uncharacterized LOC109617757
109618066	746.298	93.0748	3.0033	9.8826e-15	2.2349e-11	uncharacterized LOC109618066
109618300	34.8451	0	Inf	0.00051352	0.020115	uncharacterized LOC109618300
109618307	88.6296	302.917	-1.7731	0.0015602	0.042993	uncharacterized LOC109618307
109618346	205.718	47.7908	2.1059	0.00051725	0.020191	protein toll-like
109618517	54.0745	0.386965	7.1266	3.2067e-05	0.0025122	uncharacterized LOC109618517
109618554	1415.64	279.028	2.343	1.9394e-06	0.00030887	sacsin-like
109618558	486.947	131.63	1.8873	0.00034257	0.014917	uncharacterized LOC109618558
109618822	211.275	2103.01	-3.3153	6.1614e-08	2.4024e-05	uncharacterized LOC109618822
109618985	584.345	95.7588	2.6093	0.00012633	0.0070135	uncharacterized LOC109618985
109619018	784.527	59.5756	3.719	0.00010424	0.0060547	alpha-(1,3)-fucosyltransferase fut-6-like
109619119	270.476	67.8956	1.9941	0.0002472	0.011777	uncharacterized LOC109619119
109619340	807.012	114.537	2.8168	4.2295e-08	1.8161e-05	uncharacterized LOC109619340
109619404	184.093	48.95	1.9111	0.0019111	0.049794	uncharacterized LOC109619404
109619480	784.93	302.958	1.3734	6.1502e-05	0.0041201	uncharacterized LOC109619480
109619542	79.4214	1.79214	5.4698	0.00058197	0.021862	uncharacterized LOC109619542
109619560	28.704	149.266	-2.3786	0.00066517	0.023986	uncharacterized LOC109619560
109619618	0	114.785	-Inf	6.3072e-05	0.0041952	uncharacterized LOC109619618
109619648	458.469	141.049	1.7006	6.8241e-05	0.0044346	cell adhesion molecule 2-like
109619655	211.159	8.37055	4.6569	2.256e-07	6.1716e-05	uncharacterized LOC109619655
109619870	149.587	19.938	2.9074	0.00010209	0.0059709	uncharacterized LOC109619870
109619971	155.883	31.5765	2.3035	0.0008792	0.029211	uncharacterized LOC109619971
109619989	357.983	863.346	-1.27	0.0001623	0.0085355	sex peptide receptor-like
109620145	27.1019	138.279	-2.3511	0.0011361	0.035002	uncharacterized LOC109620145
109620172	109.33	10.9203	3.3236	0.00010065	0.0059198	uncharacterized LOC109620172
109620612	111.001	8.01645	3.7915	2.215e-05	0.0019517	uncharacterized LOC109620612
109620798	0	31.2373	-Inf	0.00099509	0.031815	fucolectin-like
109620817	6991.73	15356.1	-1.1351	0.00023794	0.011474	uncharacterized LOC109620817
109620818	173.129	774.3	-2.161	6.0347e-09	3.9367e-06	uncharacterized LOC109620818
109621021	476.511	1511.25	-1.6652	0.00026455	0.012293	uncharacterized LOC109621021
109621033	49.9654	204.434	-2.0326	0.00062749	0.022913	uncharacterized LOC109621033
109621084	19.369	310.764	-4.004	9.2569e-12	1.2561e-08	uncharacterized LOC109621084
109621111	112.926	540.809	-2.2597	0.001858	0.049086	uncharacterized LOC109621111
808829	40490.8	92904.4	-1.1982	8.0227e-07	0.00015822	cytochrome c oxidase subunit I
808830	5219.35	10408.9	-0.99587	8.8465e-05	0.0053684	NADH dehydrogenase subunit 6
808832	15306.3	31027.6	-1.0194	3.2357e-05	0.0025175	NADH dehydrogenase subunit 5
808833	16305.4	27954.1	-0.77771	0.0014723	0.041264	NADH dehydrogenase subunit 4
Novel00001	273.774	84.1154	1.7025	0.0010854	0.034037	hypothetical protein CGI_10000348 [Crassostrea gigas]
Novel00008	1112.82	10.4156	6.7393	2.1942e-42	3.7216e-38	hypothetical protein CGI_10028433 [Crassostrea gigas]
Novel00009	362.624	5.36563	6.0786	1.0463e-20	7.0983e-17	PREDICTED: uncharacterized protein LOC105327215 [Crassostrea gigas]
Novel00013	312.499	2.97777	6.7135	8.7029e-06	0.00099529	PREDICTED: uncharacterized protein LOC754648 [Strongylocentrotus purpuratus]
Novel00030	2160.86	5107.98	-1.2411	8.5285e-06	0.00098719	hypothetical protein CGI_10028286 [Crassostrea gigas]
Novel00041	25.9373	213.769	-3.043	0.00096876	0.031268	hypothetical protein CGI_10002116 [Crassostrea gigas]
Novel00065	2411.5	175.307	3.782	0.0010698	0.033656	defensin [Ruditapes philippinarum]
Novel00147	2.22499	140.952	-5.9853	0.00025802	0.012089
Novel00224	375.878	53.7945	2.8047	6.6993e-08	2.5824e-05	PREDICTED: putative deoxyribonuclease TATDN2 [Crassostrea gigas]
Novel00246	187.383	46.9787	1.9959	0.0011896	0.03571
Novel00279	1115.18	411.243	1.4392	6.8661e-05	0.0044483	PREDICTED: receptor-type tyrosine-protein phosphatase kappa-like, partial [Crassostrea gigas]
Novel00314	1347.92	2803.46	-1.0565	0.00017127	0.0089105	hypothetical protein CGI_10025695 [Crassostrea gigas]
Novel00392	1583.75	660.709	1.2613	2.6286e-05	0.0021737	Tripartite motif-containing protein 3 [Crassostrea gigas]
Novel00396	348.48	842.282	-1.2732	0.00021462	0.010688	PREDICTED: toll-like receptor 6 [Crassostrea gigas]
Novel00409	100.649	1.08402	6.5368	0.0014271	0.04024	PREDICTED: uncharacterized protein LOC105326678 [Crassostrea gigas]
Novel00422	178.671	569.445	-1.6723	0.00070994	0.025008
Novel00451	159.442	13.6502	3.546	1.9264e-06	0.00030824	hypothetical protein CGI_10002304 [Crassostrea gigas]
Novel00454	34.1366	0	Inf	0.0005866	0.021988	PREDICTED: uncharacterized protein LOC105345475 [Crassostrea gigas]
Novel00467	0	95.0911	-Inf	2.3332e-05	0.0020191
Novel00522	106.989	12.5807	3.0882	0.00050753	0.019947
Novel00551	40.9424	301.292	-2.8795	0.0015376	0.042544	RecName: Full=Gigasin-1
Novel00607	3.36341	186.491	-5.793	7.7402e-05	0.0048713	PREDICTED: uncharacterized protein LOC105335837 [Crassostrea gigas]
Novel00675	2575.1	11566.9	-2.1673	1.8861e-05	0.0017433	hypothetical protein CGI_10004677 [Crassostrea gigas]
Novel00676	541.188	1224.76	-1.1783	0.00020731	0.010403	hypothetical protein CGI_10005395 [Crassostrea gigas]
Novel00701	306.74	109.932	1.4804	0.0018213	0.048246	Tripartite motif-containing protein 2 [Crassostrea gigas]
Novel00702	0	43.3055	-Inf	0.00060878	0.02257	PREDICTED: adenosine receptor A3-like [Crassostrea gigas]
Novel00706	41.1226	0	Inf	0.00075547	0.026121	Tripartite motif-containing protein 3 [Crassostrea gigas]
Novel00747	355.613	0	Inf	0.0015258	0.042364	PREDICTED: cerebellin-3-like [Crassostrea gigas]
Novel00766	66.9825	230.442	-1.7825	0.001116	0.034637	PREDICTED: laccase-4-like [Crassostrea gigas]
Novel00770	776.958	250.892	1.6308	5.5807e-06	0.00069672	Sestrin-1 [Crassostrea gigas]
Novel00781	44.2062	0	Inf	6.5084e-05	0.0042774
Novel00792	994.661	396.311	1.3276	7.9994e-05	0.0049699	hypothetical protein CGI_10024171, partial [Crassostrea gigas]
Novel00842	129.78	23.1056	2.4898	0.0010943	0.034213	PREDICTED: uncharacterized protein LOC105317820 [Crassostrea gigas]
Novel00864	124.47	6.28224	4.3084	1.6218e-06	0.00026707	PREDICTED: E3 ubiquitin-protein ligase TRIM36-like [Crassostrea gigas]
Novel00919	34.4321	189.97	-2.4639	0.00010465	0.0060582
Novel00939	236.031	31.6978	2.8965	8.1405e-07	0.00015823	hypothetical protein CGI_10000443 [Crassostrea gigas]
Novel00964	14.6056	171.607	-3.5545	5.3476e-06	0.00067443	PREDICTED: uncharacterized protein LOC105318792 [Crassostrea gigas]
Novel00968	352.616	22.1454	3.993	0.00010495	0.0060648	PREDICTED: uncharacterized protein LOC105344503 [Crassostrea gigas]
Novel00987	1.34884	57.4724	-5.4131	0.00013265	0.0073275	PREDICTED: uncharacterized protein LOC105344884 [Crassostrea gigas]
Novel00994	40.1649	172.952	-2.1064	0.00086457	0.028894	DNA repair protein RAD51-like protein 4 [Crassostrea gigas]
Novel01030	161.099	17.2209	3.2257	6.5222e-06	0.00080049	hypothetical protein CGI_10008140 [Crassostrea gigas]
Novel01039	195.792	591.087	-1.594	3.7415e-05	0.0027956	PREDICTED: uncharacterized protein LOC105320158 [Crassostrea gigas]
Novel01055	185.876	11.7757	3.9805	2.801e-05	0.0022682	PREDICTED: uncharacterized protein LOC105346300 [Crassostrea gigas]
Novel01068	61.7301	229.205	-1.8926	0.0016435	0.044596	hypothetical protein CGI_10002943 [Crassostrea gigas]
Novel01076	226.025	0	Inf	7.3323e-05	0.0046665	hypothetical protein CGI_10011218 [Crassostrea gigas]
Novel01088	0	112.703	-Inf	9.7605e-05	0.0057682
Novel01093	58.0095	0	Inf	0.00022205	0.010932	PREDICTED: complement C1q-like protein 4 [Crassostrea gigas]
Novel01158	79.8173	2.40126	5.0548	0.00052472	0.020412	PREDICTED: uncharacterized protein LOC105322640 [Crassostrea gigas]
Novel01163	76.9833	3.96279	4.28	0.0001546	0.0082982
Novel01167	0	203.52	-Inf	0.00011171	0.0063475	hypothetical protein CGI_10010209 [Crassostrea gigas]
Novel01174	529.245	119.536	2.1465	0.00031489	0.014063	hypothetical protein CGI_10023773 [Crassostrea gigas]
Novel01175	7.14606	98.1107	-3.7792	6.8981e-05	0.0044486	PREDICTED: latrophilin-3-like [Crassostrea gigas]
Novel01190	161.888	18.1543	3.1566	1.0353e-05	0.0011329	Ankyrin-1 [Crassostrea gigas]
Novel01219	38.6713	0	Inf	0.00022396	0.010981	PREDICTED: receptor-type tyrosine-protein phosphatase kappa-like, partial [Crassostrea gigas]
Novel01268	0	40.072	-Inf	0.00015531	0.0083096	PREDICTED: uncharacterized protein LOC105318904 [Crassostrea gigas]
Novel01282	166.355	7.13564	4.5431	1.4848e-08	8.5137e-06	PREDICTED: apolipoprotein L3-like [Crassostrea gigas]
Novel01311	219.518	667.583	-1.6046	0.00025281	0.011911
Novel01317	213.612	36.3138	2.5564	3.6528e-05	0.0027413	Sushi,von Willebrand factor type A,EGF and pentraxin domain-containing protein 1 [Crassostrea gigas]
Novel01446	343.248	93.077	1.8828	0.00049833	0.019679	PREDICTED: ADP-ribosylation factor-like [Crassostrea gigas]
Novel01513	176.972	508.485	-1.5227	0.00017914	0.0092635	Arylsulfatase B [Crassostrea gigas]
Novel01539	207.433	48.2183	2.105	0.00027641	0.01274	PREDICTED: uncharacterized protein LOC105317198 [Crassostrea gigas]
Novel01543	724.506	266.179	1.4446	0.0011865	0.03568
Novel01577	4.19241	70.1801	-4.0652	0.0019112	0.049794	PREDICTED: uncharacterized protein LOC105324281, partial [Crassostrea gigas]
Novel01579	355.94	926.972	-1.3809	4.2917e-05	0.0031308	Patched domain-containing protein 3 [Crassostrea gigas]
Novel01626	255.496	76.0086	1.7491	0.0011794	0.035649	hypothetical protein CAPTEDRAFT_229382 [Capitella teleta]
Novel01631	2635.8	872.525	1.595	7.6549e-05	0.0048356	hypothetical protein CGI_10000443 [Crassostrea gigas]
