# Supplementary material for: Comparative Transcriptome Analysis Reveals Molecular Basis Underlying Fast Growth of the Selectively Bred Pacific Oyster, Crassostrea gigas
Source: Front Genet. 2019 Jun 28;10:610. doi: 10.3389/fgene.2019.00610 (PMC6611504; doi:10.3389/fgene.2019.00610)
Supplement: Supplementary file 3 [file Table_3.xlsx]

## Sheet: Sheet1
Supplementary Table 4. List of microtubule-related genes that were differentially expressed in the “breed” and “wild” groups of the Pacific oysters
Gene Family	Gene Name(s)	log2(fold change)	FDR	Gene Description
DNAH	LOC105339827	1.5494	2.08e-06	dynein heavy chain 7, axonemal
	LOC105336490	1.0077	0.006522	dynein heavy chain 2, axonemal-like
	LOC105343293	1.3366	7.64e-05	dynein heavy chain 10, axonemal-like
	LOC105330782	1.8063	3.81e-06	dynein heavy chain 5, axonemal
	LOC105340285	1.6	8.75e-07	dynein heavy chain 12, axonemal
	LOC105327769	1.0652	0.031815	dynein heavy chain 3, axonemal
	LOC105327226	1.3363	0.00016187	dynein heavy chain 6, axonemal
	LOC105343243	0.90309	0.017007	dynein heavy chain 5, axonemal
	LOC105326508	1.1732	0.00086748	dynein heavy chain 1, axonemal-like
	LOC105319445	1.35	5.65e-05	dynein heavy chain 6, axonemal-like
	LOC105317365	1.6208	0.00034437	dynein heavy chain 3, axonemal-like
	LOC105328728	1.644	1.91e-07	dynein beta chain, ciliary
	LOC105343954	1.213	0.00093598	dynein beta chain, ciliary
DHC10	LOC105329278	1.4114	0.00021585	dynein-1-beta heavy chain, flagellar inner arm I1 complex
ODA2	LOC105343324	1.6345	8.85e-07	dynein gamma chain, flagellar outer arm
Dync2h1	LOC105330477	0.9831	0.0094205	cytoplasmic dynein 2 heavy chain 1
KIF	LOC105335495	1.106	0.019947	kinesin-like protein KIF24
	LOC105329829	1.2682	0.0021153	kinesin-like protein KIF9
	LOC105329973	1.4871	0.00090089	kinesin-like protein KIF12
KIF28P	LOC105341341	1.2085	0.0071336	kinesin-like protein KIF28P
Myo3a	LOC105344954	1.068	0.024432	myosin-IIIa
Myo3b	LOC105317566	1.9376	0.015776	myosin-IIIb
CHRNA6	LOC105341466	1.9391	0.034568	neuronal acetylcholine receptor subunit alpha-6-like
NCD	LOC105324632	1.6566	0.035629	protein claret segregational-like
Ift46	LOC105339468	0.94705	0.035649	intraflagellar transport protein 46 homolog
Pkd1	LOC105338325	1.4687	0.00031512	polycystin-1
Iqank1	LOC105347466	1.4546	0.011217	putative IQ motif and ankyrin repeat domain-containing protein
IQCD	LOC105341432	1.2242	0.0018513	IQ domain-containing protein D
IQCG	LOC105333470	1.0059	0.024485	IQ domain-containing protein G
Gas8	LOC105345680	1.1611	0.0033748	growth arrest-specific protein 8
C1ql4	LOC105334943	4.0568	0.014106	complement C1q-like protein 4
abpD	LOC105343242	1.0616	0.033245	interaptin
Tekt2	LOC105325415	1.4979	1.82e-05	tektin-2
Spata18	LOC105320964	0.98401	0.010981	mitochondria-eating protein
TEX33	LOC105343268	1.6237	0.0011879	testis-expressed sequence 33 protein-like
	LOC105325362	1.5158	0.028403	uncharacterized LOC105325362
	LOC105337509	3.7402	3.22e-05	uncharacterized LOC105337509
	LOC105341647	1.661	0.016972	uncharacterized LOC105341647
	LOC105324060	2.0709	0.020435	uncharacterized LOC105324060
	LOC105349171	3.6928	0.01178	uncharacterized LOC105349171
	LOC105320458	6.7835	0.049255	uncharacterized LOC105320458
	LOC105325695	4.9053	0.019588	uncharacterized LOC105325695
