# Supplementary material for: Comparative Transcriptome Analysis Reveals Molecular Basis Underlying Fast Growth of the Selectively Bred Pacific Oyster, Crassostrea gigas
Source: Front Genet. 2019 Jun 28;10:610. doi: 10.3389/fgene.2019.00610 (PMC6611504; doi:10.3389/fgene.2019.00610)
Supplement: Supplementary file 4 [file Table_4.xlsx]

## Sheet: Sheet1
Supplementary Table 8. List of differential alternative splicing genes that were significantly enriched in the KEGG pathways
Gene Family	Gene Name(s)	Gene Description	KEGG Pathway(s)
CaM	LOC105328003	calmodulin	Salivary secretion, Phosphatidylinositol signaling system, Long-term potentiation
	LOC105336788	neo-calmodulin	Salivary secretion, Phosphatidylinositol signaling system, Long-term potentiation
CML	LOC105344067	calmodulin-A	Salivary secretion, Phosphatidylinositol signaling system, Long-term potentiation
Actin	LOC105326760	alpha-actinin, sarcomeric	Adherens junction
Kcnma1	LOC105338529	calcium-activated potassium channel slowpoke	Salivary secretion
NHE	LOC105322233	Na(+)/H(+) exchanger beta	Salivary secretion
PLC	LOC105335651	1-phosphatidylinositol 4,5-bisphosphate phosphodiesterase classes I and II	Salivary secretion, Phosphatidylinositol signaling system, Long-term potentiation
	LOC105343409	1-phosphatidylinositol 4,5-bisphosphate phosphodiesterase beta-4	Salivary secretion, Phosphatidylinositol signaling system, Long-term potentiation
	LOC105318640	1-phosphatidylinositol 4,5-bisphosphate phosphodiesterase beta-1	Salivary secretion, Phosphatidylinositol signaling system, Long-term potentiation
	LOC105340725	1-phosphatidylinositol 4,5-bisphosphate phosphodiesterase gamma-1	Phosphatidylinositol signaling system
	LOC105342681	1-phosphatidylinositol 4,5-bisphosphate phosphodiesterase eta-2	Phosphatidylinositol signaling system
ITPR1	LOC105324403	inositol 1,4,5-trisphosphate receptor type 1	Salivary secretion, Phosphatidylinositol signaling system, Long-term potentiation
	LOC105325881	inositol 1,4,5-trisphosphate receptor type 1	Salivary secretion, Phosphatidylinositol signaling system, Long-term potentiation
ITPR2	LOC105327506	inositol 1,4,5-trisphosphate receptor type 2	Salivary secretion, Phosphatidylinositol signaling system, Long-term potentiation
	LOC105331933	inositol 1,4,5-trisphosphate receptor type 2	Salivary secretion, Phosphatidylinositol signaling system, Long-term potentiation
DGKQ	LOC105341856	diacylglycerol kinase theta	Phosphatidylinositol signaling system
DGKE	LOC105320328	diacylglycerol kinase epsilon	Phosphatidylinositol signaling system
DGKB	LOC105347404	diacylglycerol kinase beta	Phosphatidylinositol signaling system
DGKD	LOC105324494	diacylglycerol kinase delta	Phosphatidylinositol signaling system
DGKZ	LOC105319011	diacylglycerol kinase zeta	Phosphatidylinositol signaling system
ABC	LOC105347391	ATP-binding cassette sub-family G member 1-like	ABC transporters
	LOC105318538	ATP-binding cassette sub-family D member 4	ABC transporters
	LOC105334096	ATP-binding cassette sub-family A member 1	ABC transporters
	LOC105341715	ATP-binding cassette sub-family A member 1	ABC transporters
	LOC105334117	ATP-binding cassette sub-family G member 2	ABC transporters
	LOC105334364	ABC transporter G family member 20	ABC transporters
	LOC105341512	ABC transporter G family member 22-like	ABC transporters
	LOC105347802	multidrug resistance-associated protein 1	ABC transporters
	LOC105317612	multidrug resistance protein 1	ABC transporters
	LOC105326077	multidrug resistance-associated protein 4	ABC transporters
	LOC105327187	protein white-like	ABC transporters
	LOC105317631	multidrug resistance protein 3	ABC transporters
	LOC105337548	multidrug resistance-associated protein 4	ABC transporters
DMBT1	LOC105336514	deleted in malignant brain tumors 1 protein	Salivary secretion
PTPR	LOC105338080	receptor-type tyrosine-protein phosphatase epsilon	Adherens junction
	LOC105338820	receptor-type tyrosine-protein phosphatase kappa-like	Adherens junction
	LOC105343938	tyrosine-protein kinase Fer	Adherens junction
	LOC105329458	tyrosine-protein phosphatase Lar	Adherens junction
GRIN	LOC105347230	glutamate receptor ionotropic, NMDA 2B	Long-term potentiation
	LOC105322565	glutamate receptor ionotropic, NMDA 2A	Long-term potentiation
TOPP3	LOC105320999	serine/threonine-protein phosphatase alpha-2 isoform	Long-term potentiation
Braf	LOC105321795	serine/threonine-protein kinase B-raf	Long-term potentiation
Adcy1	LOC105340585	adenylate cyclase type 1	Salivary secretion
Gyc88E	LOC105333624	soluble guanylate cyclase 88E	Salivary secretion
Opn4	LOC105327051	melanopsin	Salivary secretion
Chrm1	LOC105327246	muscarinic acetylcholine receptor M1	Salivary secretion
BEST4	LOC105325009	bestrophin-4	Salivary secretion
TRPM5	LOC105340869	transient receptor potential cation channel subfamily V member 5	Salivary secretion
ATP2B4	LOC105337625	plasma membrane calcium-transporting ATPase 4	Salivary secretion
Cckar	LOC105321714	cholecystokinin receptor type A	Salivary secretion
Inppl1	LOC105320686	phosphatidylinositol 3,4,5-trisphosphate 5-phosphatase 2	Phosphatidylinositol signaling system
IMPAD1	LOC105319800	inositol monophosphatase 3	Phosphatidylinositol signaling system
PI4KA	LOC105329971	phosphatidylinositol 4-kinase alpha	Phosphatidylinositol signaling system
Limch1	LOC105329851	LIM and calponin homology domains-containing protein 1	Adherens junction
VCL	LOC105327367	vinculin	Adherens junction
Baiap2l	LOC105334028	brain-specific angiogenesis inhibitor 1-associated protein 2-like	Adherens junction
Smad4	LOC105331371	mothers against decapentaplegic homolog 4	Adherens junction
Tyro3	LOC105348544	insulin-like peptide receptor	Adherens junction
MAP3K7	LOC105332318	mitogen-activated protein kinase kinase kinase 7	Adherens junction
Pard3	LOC105328967	partitioning defective 3 homolog	Adherens junction
Ctnna2	LOC105337238	catenin alpha-2	Adherens junction
Cacna	LOC105345994	muscle calcium channel subunit alpha-1	Long-term potentiation
	LOC105319838	uncharacterized LOC105319838	Salivary secretion
	LOC105330915	uncharacterized LOC105330915	Salivary secretion
	LOC105326034	uncharacterized LOC105326034	Adherens junction
	LOC105332198	uncharacterized LOC105332198	Adherens junction
	LOC105341005	uncharacterized LOC105341005	Adherens junction
	LOC105334930	uncharacterized LOC105334930	Adherens junction
